# Supplementary material for: 2,5-Dioxopyrrolidin-1-yl 2-methyl­prop-2-enoate
Source: Acta Crystallogr Sect E Struct Rep Online. 2014 Mar 15;70(Pt 4):o446. doi: 10.1107/S1600536814005170 (PMC3998608; doi:10.1107/S1600536814005170)
Supplement: Supplementary file 1 [file e-70-0o446-sup1.cif]

##############################################################################
#                                                                            #
# This CIF contains the data in a paper accepted for publication in          #
# Acta Crystallographica Section E. It conforms to the requirements of       #
# Notes for Authors for Acta Crystallographica Section E, and has been       #
# peer reviewed under the auspices of the IUCr Commission on Journals.       #
#                                                                            #
# Full details of the Crystallographic Information File format               #
# are given in the paper "The Crystallographic Information File (CIF):       #
# a New Standard Archive File for Crystallography" by S. R. Hall, F. H.      #
# Allen and I. D. Brown [Acta Cryst. (1991), A47, 655-685].                  #
#                                                                            #
# The current version of the core CIF dictionary is obtainable from          #
# ftp://ftp.iucr.org/pub/cif_core.dic.                                       #
#                                                                            #
# Software is freely available for graphical display of the structure(s)     #
# in this CIF. For information consult the CIF software page                 #
# http://www.iucr.org/resources/cif/software.                                #
#                                                                            #
# This file may be used for bona fide research purposes within the           #
# scientific community so long as proper attribution is given to the journal # 
# article from which it was obtained.                                        #
#                                                                            #
##############################################################################
data_I
_audit_creation_method     SHELXL-97
_journal_date_recd_electronic     2014-01-24
_journal_date_accepted     2014-03-06
_journal_name_full     'Acta Crystallographica, Section E'
_journal_year     2014
_journal_volume     70
_journal_issue      4
_journal_page_first     o446
_journal_page_last     o446
_journal_paper_category     QO
_journal_paper_doi     10.1107/S1600536814005170
_journal_coeditor_code     ZQ2217
_publ_contact_author_name     'Wayne H. Pearson'
_publ_contact_author_address
;
Chemistry Department
United States Naval Academy
572M Holloway Road
Annapolis, Maryland 21401
USA
;
_publ_contact_author_email     wpearson@usna.edu
_publ_contact_author_fax     '410 293 2218'
_publ_contact_author_phone     '410 293 6610'
_publ_section_title
;
2,5-Dioxopyrrolidin-1-yl 2-methylprop-2-enoate
;
loop_
    _publ_author_name
    _publ_author_address
    'Wayne H. Pearson'
;
Chemistry Department
United States Naval Academy
572M Holloway Road
Annapolis, Maryland 21401
USA
;
    'Shirley Lin'
;
Chemistry Department
United States Naval Academy
572M Holloway Road
Annapolis, Maryland 21401
USA
;
    'Lyle Isaacs'
;
Department of Chemistry and Biochemistry
University of Maryland
College Park, Maryland 20742
USA
;
_publ_section_synopsis     .
_database_code_depnum_ccdc_archive     'CCDC 990423'
_chemical_name_systematic
;
2,5-Dioxopyrrolidin-1-yl 2-methylprop-2-enoate
;
_chemical_formula_moiety     'C8 H9 N O4'
_chemical_formula_sum     'C8 H9 N O4'
_chemical_formula_iupac     'C8 H9 N O4'
_chemical_formula_weight     183.16
_space_group_crystal_system     monoclinic
_space_group_name_H-M_alt     'P 21/c'
_space_group_name_Hall     '-P 2ybc'
loop_
    _symmetry_equiv_pos_as_xyz
    'x, y, z'
    '-x, y+1/2, -z+1/2'
    '-x, -y, -z'
    'x, -y-1/2, z-1/2'
_cell_length_a     9.6137(8)
_cell_length_b     10.9317(9)
_cell_length_c     8.4911(7)
_cell_angle_alpha     90.00
_cell_angle_beta     102.522(2)
_cell_angle_gamma     90.00
_cell_volume     871.14(12)
_cell_formula_units_Z     4
_cell_measurement_reflns_used     8309
_cell_measurement_theta_min     2.17
_cell_measurement_theta_max     25.31
_cell_measurement_temperature     173(2)
_exptl_crystal_description     'parallelpiped'
_exptl_crystal_colour     'colourless'
_exptl_crystal_size_max     0.24
_exptl_crystal_size_mid     0.14
_exptl_crystal_size_min     0.07
_exptl_crystal_density_diffrn     1.397
_exptl_crystal_density_meas     1.337(2)
_exptl_crystal_density_method     'flotation'
_exptl_crystal_F_000     384
_exptl_absorpt_coefficient_mu     0.114
_exptl_absorpt_correction_type     multi-scan
_exptl_absorpt_process_details
;
(SADABS; Sheldrick, 2004)
;
_exptl_absorpt_correction_T_min     0.8842
_exptl_absorpt_correction_T_max     1.0000
_diffrn_ambient_temperature     173(2)
_diffrn_radiation_type     MoK\a
_diffrn_radiation_wavelength     0.71073
_diffrn_radiation_source
     'a micro-focus source with X-ray optics for beam focussing and collimation'
_diffrn_radiation_monochromator     graphite
_diffrn_measurement_device_type     'Bruker Kappa APEXII DUO'
_diffrn_measurement_method     'combination of omega and phi scans'
_diffrn_detector_area_resol_mean     512
_diffrn_reflns_number     20817
_diffrn_reflns_av_R_equivalents     0.0415
_diffrn_reflns_av_sigmaI/netI     0.0162
_diffrn_reflns_theta_min     2.17
_diffrn_reflns_theta_max     25.34
_diffrn_reflns_theta_full     25.34
_diffrn_measured_fraction_theta_max     0.998
_diffrn_measured_fraction_theta_full     0.998
_diffrn_reflns_limit_h_min     -11
_diffrn_reflns_limit_h_max     11
_diffrn_reflns_limit_k_min     -13
_diffrn_reflns_limit_k_max     13
_diffrn_reflns_limit_l_min     -10
_diffrn_reflns_limit_l_max     10
_diffrn_standards_number     0
_diffrn_standards_interval_count     .
_diffrn_standards_interval_time     .
_diffrn_standards_decay_%     ?
_refine_special_details
;
Refinement of <i>F</i>^2^ against ALL reflections. The weighted <i>R</i>-factor
<i>wR</i> and goodness of fit <i>S</i> are based on <i>F</i>^2^, conventional
<i>R</i>-factors <i>R</i> are based on <i>F</i>, with <i>F</i> set to zero for
negative <i>F</i>^2^. The threshold expression of <i>F</i>^2^ >
\s(<i>F</i>^2^) is used only for calculating <i>R</i>-factors(gt) <i>etc</i>.
and is not relevant to the choice of reflections for refinement.
<i>R</i>-factors based on <i>F</i>^2^ are statistically about twice as large
as those based on <i>F</i>, and <i>R</i>- factors based on ALL data will be
even larger.
CheckCIF detected one Alert level C stating that a large K value of 2.279 was
detected in the Analysis of Variance. Examination of the <i>SHELX</i> output
does reveal one large K value (1.967) for the Fc/Fc(max of 0.000). Examination
of the K values as a function of resolution shows no large K values from inf
to 0.83 \%A. Our conclusion is that the large K value results from very weak
relections in the 0.80 - 0.60 A region and should have a neglibile effect upon
the final structural results while the inclusion of the data would minimize
termination effects in the calculation of electron density.
;
_reflns_number_total     1595
_reflns_number_gt     1353
_reflns_threshold_expression     I>2\s(I)
_refine_ls_structure_factor_coef     Fsqd
_refine_ls_matrix_type     full
_refine_ls_R_factor_all     0.0450
_refine_ls_R_factor_gt     0.0362
_refine_ls_wR_factor_gt     0.0797
_refine_ls_wR_factor_ref     0.0848
_refine_ls_goodness_of_fit_ref     1.060
_refine_ls_restrained_S_all     1.060
_refine_ls_number_reflns     1595
_refine_ls_number_parameters     119
_refine_ls_number_restraints     0
_refine_ls_hydrogen_treatment     constr
_refine_ls_weighting_scheme     calc
_refine_ls_weighting_details
         'calc w=1/[\s^2^(Fo^2^)+(0.0278P)^2^+0.4720P] where P=(Fo^2^+2Fc^2^)/3'
_atom_sites_solution_hydrogens     geom
_atom_sites_solution_primary     direct
_atom_sites_solution_secondary     difmap
_refine_ls_shift/su_max     0.000
_refine_ls_shift/su_mean     0.000
_refine_diff_density_max     0.194
_refine_diff_density_min     -0.172
_refine_ls_extinction_method     none
loop_
    _atom_type_symbol
    _atom_type_description
    _atom_type_scat_dispersion_real
    _atom_type_scat_dispersion_imag
    _atom_type_scat_source
    'C' 'C' 0.0033 0.0016
                         'International Tables Vol C Tables 4.2.6.8 and 6.1.1.4'
    'H' 'H' 0.0000 0.0000
                         'International Tables Vol C Tables 4.2.6.8 and 6.1.1.4'
    'N' 'N' 0.0061 0.0033
                         'International Tables Vol C Tables 4.2.6.8 and 6.1.1.4'
    'O' 'O' 0.0106 0.0060
                         'International Tables Vol C Tables 4.2.6.8 and 6.1.1.4'
_computing_data_collection     'APEX2 (Bruker, 2013)'
_computing_cell_refinement     'SAINT (Bruker, 2013)'
_computing_data_reduction     'SAINT (Bruker, 2013)'
_computing_structure_solution     'SHELXS97 (Sheldrick, 2008)'
_computing_structure_refinement     'SHELXL97 (Sheldrick, 2008)'
_computing_molecular_graphics     'ORTEP-3 for Windows (Farrugia, 2012)'
_computing_publication_material     'SHELXL97 (Sheldrick, 2008)'
loop_
    _atom_site_type_symbol
    _atom_site_label
    _atom_site_fract_x
    _atom_site_fract_y
    _atom_site_fract_z
    _atom_site_U_iso_or_equiv
    _atom_site_adp_type
    _atom_site_calc_flag
    _atom_site_refinement_flags
    _atom_site_occupancy
    _atom_site_symmetry_multiplicity
    _atom_site_disorder_assembly
    _atom_site_disorder_group
    C C1 0.82074(17) 0.05447(15) 0.09507(19) 0.0323(4) Uani d . 1 1 . .
    H H1A 0.8376 0.0287 -0.0110 0.039 Uiso calc R 1 1 . .
    H H1B 0.7895 -0.0176 0.1490 0.039 Uiso calc R 1 1 . .
    C C2 0.95609(18) 0.10915(15) 0.19895(19) 0.0326(4) Uani d . 1 1 . .
    H H2A 0.9894 0.0594 0.2973 0.039 Uiso calc R 1 1 . .
    H H2B 1.0329 0.1126 0.1380 0.039 Uiso calc R 1 1 . .
    C C3 0.91646(17) 0.23566(15) 0.24251(18) 0.0301(4) Uani d . 1 1 . .
    C C4 0.71008(17) 0.15357(14) 0.07441(18) 0.0283(4) Uani d . 1 1 . .
    C C5 0.72829(16) 0.44523(14) 0.06764(17) 0.0261(3) Uani d . 1 1 . .
    C C6 0.66346(16) 0.56484(14) 0.09024(18) 0.0270(4) Uani d . 1 1 . .
    C C7 0.6865(2) 0.66054(16) -0.0276(2) 0.0420(4) Uani d . 1 1 . .
    H H7A 0.6435 0.7377 -0.0037 0.063 Uiso calc R 1 1 . .
    H H7B 0.6422 0.6342 -0.1373 0.063 Uiso calc R 1 1 . .
    H H7C 0.7890 0.6723 -0.0188 0.063 Uiso calc R 1 1 . .
    C C8 0.59118(17) 0.58160(15) 0.20439(19) 0.0324(4) Uani d . 1 1 . .
    H H8A 0.5800 0.5160 0.2740 0.039 Uiso calc R 1 1 . .
    H H8B 0.5504 0.6592 0.2168 0.039 Uiso calc R 1 1 . .
    N N1 0.77548(14) 0.25062(11) 0.16597(15) 0.0289(3) Uani d . 1 1 . .
    O O1 0.98688(13) 0.31280(11) 0.32386(15) 0.0441(3) Uani d . 1 1 . .
    O O2 0.58963(13) 0.15423(11) -0.00275(15) 0.0408(3) Uani d . 1 1 . .
    O O3 0.70452(12) 0.35922(9) 0.17939(13) 0.0319(3) Uani d . 1 1 . .
    O O4 0.79410(13) 0.42090(11) -0.03174(14) 0.0402(3) Uani d . 1 1 . .
loop_
    _atom_site_aniso_label
    _atom_site_aniso_U_11
    _atom_site_aniso_U_22
    _atom_site_aniso_U_33
    _atom_site_aniso_U_12
    _atom_site_aniso_U_13
    _atom_site_aniso_U_23
    C1 0.0440(10) 0.0246(8) 0.0283(8) 0.0082(7) 0.0076(7) -0.0019(7)
    C2 0.0377(9) 0.0288(9) 0.0328(8) 0.0099(7) 0.0108(7) 0.0026(7)
    C3 0.0382(9) 0.0269(9) 0.0264(8) 0.0032(7) 0.0097(7) 0.0037(7)
    C4 0.0385(9) 0.0254(8) 0.0234(7) 0.0048(7) 0.0118(7) 0.0025(6)
    C5 0.0296(8) 0.0246(8) 0.0225(7) 0.0025(6) 0.0021(6) 0.0002(6)
    C6 0.0273(8) 0.0210(8) 0.0281(8) 0.0019(6) -0.0042(6) -0.0022(6)
    C7 0.0430(10) 0.0295(9) 0.0516(11) 0.0068(8) 0.0064(8) 0.0112(8)
    C8 0.0356(9) 0.0258(8) 0.0321(8) 0.0068(7) -0.0009(7) -0.0079(7)
    N1 0.0389(8) 0.0183(7) 0.0296(7) 0.0104(5) 0.0078(6) 0.0001(5)
    O1 0.0487(8) 0.0335(7) 0.0470(7) -0.0019(6) 0.0033(6) -0.0072(6)
    O2 0.0366(7) 0.0415(7) 0.0429(7) 0.0065(5) 0.0053(6) -0.0038(6)
    O3 0.0460(7) 0.0209(6) 0.0323(6) 0.0125(5) 0.0164(5) 0.0030(5)
    O4 0.0551(8) 0.0342(7) 0.0370(7) 0.0107(6) 0.0226(6) 0.0050(5)
_geom_special_details
;
All e.s.d.'s (except the e.s.d. in the dihedral angle between two l.s. planes)
are estimated using the full covariance matrix. The cell e.s.d.'s are taken
into account individually in the estimation of e.s.d.'s in distances, angles
and torsion angles; correlations between e.s.d.'s in cell parameters are only
used when they are defined by crystal symmetry. An approximate (isotropic)
treatment of cell e.s.d.'s is used for estimating e.s.d.'s involving l.s.
planes.
;
loop_
    _geom_bond_atom_site_label_1
    _geom_bond_atom_site_label_2
    _geom_bond_site_symmetry_2
    _geom_bond_distance
    _geom_bond_publ_flag
    C1 C4 . 1.502(2) ?
    C1 C2 . 1.527(2) ?
    C1 H1A . 0.9900 ?
    C1 H1B . 0.9900 ?
    C2 C3 . 1.502(2) ?
    C2 H2A . 0.9900 ?
    C2 H2B . 0.9900 ?
    C3 O1 . 1.202(2) ?
    C3 N1 . 1.380(2) ?
    C4 O2 . 1.2005(19) ?
    C4 N1 . 1.383(2) ?
    C5 O4 . 1.1894(18) ?
    C5 O3 . 1.3895(18) ?
    C5 C6 . 1.479(2) ?
    C6 C8 . 1.322(2) ?
    C6 C7 . 1.497(2) ?
    C7 H7A . 0.9800 ?
    C7 H7B . 0.9800 ?
    C7 H7C . 0.9800 ?
    C8 H8A . 0.9500 ?
    C8 H8B . 0.9500 ?
    N1 O3 . 1.3862(15) ?
loop_
    _geom_angle_atom_site_label_1
    _geom_angle_atom_site_label_2
    _geom_angle_atom_site_label_3
    _geom_angle_site_symmetry_1
    _geom_angle_site_symmetry_3
    _geom_angle
    _geom_angle_publ_flag
    C4 C1 C2 . . 106.17(13) ?
    C4 C1 H1A . . 110.5 ?
    C2 C1 H1A . . 110.5 ?
    C4 C1 H1B . . 110.5 ?
    C2 C1 H1B . . 110.5 ?
    H1A C1 H1B . . 108.7 ?
    C3 C2 C1 . . 105.84(13) ?
    C3 C2 H2A . . 110.6 ?
    C1 C2 H2A . . 110.6 ?
    C3 C2 H2B . . 110.6 ?
    C1 C2 H2B . . 110.6 ?
    H2A C2 H2B . . 108.7 ?
    O1 C3 N1 . . 124.12(15) ?
    O1 C3 C2 . . 130.27(15) ?
    N1 C3 C2 . . 105.60(13) ?
    O2 C4 N1 . . 124.70(14) ?
    O2 C4 C1 . . 130.03(15) ?
    N1 C4 C1 . . 105.28(13) ?
    O4 C5 O3 . . 121.65(14) ?
    O4 C5 C6 . . 126.43(14) ?
    O3 C5 C6 . . 111.92(12) ?
    C8 C6 C5 . . 121.40(15) ?
    C8 C6 C7 . . 124.80(15) ?
    C5 C6 C7 . . 113.80(14) ?
    C6 C7 H7A . . 109.5 ?
    C6 C7 H7B . . 109.5 ?
    H7A C7 H7B . . 109.5 ?
    C6 C7 H7C . . 109.5 ?
    H7A C7 H7C . . 109.5 ?
    H7B C7 H7C . . 109.5 ?
    C6 C8 H8A . . 120.0 ?
    C6 C8 H8B . . 120.0 ?
    H8A C8 H8B . . 120.0 ?
    C3 N1 C4 . . 117.01(13) ?
    C3 N1 O3 . . 120.89(13) ?
    C4 N1 O3 . . 122.09(13) ?
    N1 O3 C5 . . 111.51(11) ?
loop_
    _geom_torsion_atom_site_label_1
    _geom_torsion_atom_site_label_2
    _geom_torsion_atom_site_label_3
    _geom_torsion_atom_site_label_4
    _geom_torsion_site_symmetry_1
    _geom_torsion_site_symmetry_2
    _geom_torsion_site_symmetry_3
    _geom_torsion_site_symmetry_4
    _geom_torsion
    _geom_torsion_publ_flag
    C4 C1 C2 C3 . . . . 3.14(16) ?
    C1 C2 C3 O1 . . . . 179.04(17) ?
    C1 C2 C3 N1 . . . . -1.86(16) ?
    C2 C1 C4 O2 . . . . 176.76(16) ?
    C2 C1 C4 N1 . . . . -3.24(16) ?
    O4 C5 C6 C8 . . . . 179.43(16) ?
    O3 C5 C6 C8 . . . . -0.8(2) yes
    O4 C5 C6 C7 . . . . 0.1(2) ?
    O3 C5 C6 C7 . . . . 179.94(13) yes
    O1 C3 N1 C4 . . . . 178.91(15) ?
    C2 C3 N1 C4 . . . . -0.25(18) ?
    O1 C3 N1 O3 . . . . -0.2(2) ?
    C2 C3 N1 O3 . . . . -179.34(12) yes
    O2 C4 N1 C3 . . . . -177.73(15) ?
    C1 C4 N1 C3 . . . . 2.28(18) ?
    O2 C4 N1 O3 . . . . 1.3(2) ?
    C1 C4 N1 O3 . . . . -178.65(12) yes
    C3 N1 O3 C5 . . . . 84.50(16) yes
    C4 N1 O3 C5 . . . . -94.54(16) ?
    O4 C5 O3 N1 . . . . 4.8(2) ?
    C6 C5 O3 N1 . . . . -175.03(11) ?
loop_
    _geom_hbond_atom_site_label_D
    _geom_hbond_atom_site_label_H
    _geom_hbond_atom_site_label_A
    _geom_hbond_site_symmetry_A
    _geom_hbond_distance_DH
    _geom_hbond_distance_HA
    _geom_hbond_distance_DA
    _geom_hbond_angle_DHA
    C7 H7A O2 3_665 0.98 2.54 3.393(2) 145
_iucr_refine_instructions_details
;
TITL mo_Full-sphere in P2(1)/c
CELL  0.71073   9.6137  10.9317   8.4911   90.000  102.522   90.000
ZERR     4.00   0.0008   0.0009   0.0007    0.000    0.002    0.000
LATT   1
SYMM  - X, 1/2 + Y, 1/2 - Z
SFAC  C    H    N    O
UNIT  32   36   4    16
MERG   2
FMAP   2
PLAN   20
ACTA
BOND   $H
CONF
MPLA 6 O3 N1 C3 C2 C1 C4
MPLA 7 N1 O3 C5 O4 C6 C7 C8
L.S. 20
TEMP  -100.00
WGHT    0.023600    0.497000
FVAR       0.21387
MOLE    1
C1    1    0.820716    0.054464    0.095066    11.00000    0.04398    0.02457 =
         0.02837   -0.00191    0.00764    0.00822
AFIX  23
H1A   2    0.837538    0.028706   -0.011024    11.00000   -1.20000
H1B   2    0.789509   -0.017613    0.148996    11.00000   -1.20000
AFIX   0
C2    1    0.956101    0.109160    0.198977    11.00000    0.03771    0.02876 =
         0.03289    0.00261    0.01085    0.00993
AFIX  23
H2A   2    0.989398    0.059380    0.297328    11.00000   -1.20000
H2B   2    1.032869    0.112620    0.137980    11.00000   -1.20000
AFIX   0
C3    1    0.916468    0.235659    0.242523    11.00000    0.03823    0.02691 =
         0.02651    0.00371    0.00972    0.00327
C4    1    0.710066    0.153560    0.074397    11.00000    0.03849    0.02551 =
         0.02345    0.00250    0.01192    0.00482
C5    1    0.728304    0.445241    0.067632    11.00000    0.02958    0.02464 =
         0.02252    0.00016    0.00217    0.00248
C6    1    0.663453    0.564838    0.090237    11.00000    0.02730    0.02102 =
         0.02809   -0.00218   -0.00418    0.00188
C7    1    0.686527    0.660545   -0.027586    11.00000    0.04299    0.02954 =
         0.05170    0.01116    0.00638    0.00677
AFIX 137
H7A   2    0.643492    0.737730   -0.003746    11.00000   -1.50000
H7B   2    0.642220    0.634216   -0.137324    11.00000   -1.50000
H7C   2    0.788973    0.672343   -0.018822    11.00000   -1.50000
AFIX   0
C8    1    0.591160    0.581607    0.204367    11.00000    0.03566    0.02571 =
         0.03221   -0.00783   -0.00081    0.00681
AFIX  93
H8A   2    0.579989    0.516039    0.274009    11.00000   -1.20000
H8B   2    0.550383    0.659224    0.216737    11.00000   -1.20000
AFIX   0
N1    3    0.775477    0.250627    0.165969    11.00000    0.03887    0.01830 =
         0.02966    0.00013    0.00783    0.01040
O1    4    0.986887    0.312809    0.323853    11.00000    0.04877    0.03348 =
         0.04701   -0.00720    0.00333   -0.00188
O2    4    0.589621    0.154230   -0.002741    11.00000    0.03664    0.04145 =
         0.04300   -0.00380    0.00537    0.00643
O3    4    0.704528    0.359218    0.179388    11.00000    0.04594    0.02088 =
         0.03241    0.00302    0.01637    0.01247
O4    4    0.794108    0.420910   -0.031731    11.00000    0.05508    0.03416 =
         0.03714    0.00496    0.02265    0.01068
HKLF 4
REM  mo_Full-sphere in P2(1)/c
REM R1 =  0.0362 for   1353 Fo > 4sig(Fo)  and  0.0450 for all   1595 data
REM    119 parameters refined using      0 restraints
END
WGHT      0.0226      0.5003
REM Highest difference peak  0.191,  deepest hole -0.172,  1-sigma level  0.034
Q1    1   0.7614  0.0946  0.1069  11.00000  0.05    0.19
Q2    1   0.7003  0.5837  0.1929  11.00000  0.05    0.18
Q3    1   0.8853  0.0624  0.1696  11.00000  0.05    0.17
Q4    1   0.7650  0.6522 -0.0954  11.00000  0.05    0.16
Q5    1   0.7205  0.5167  0.0987  11.00000  0.05    0.14
Q6    1   0.5618  0.5659  0.0825  11.00000  0.05    0.14
Q7    1   0.9495  0.1734  0.2211  11.00000  0.05    0.13
Q8    1   1.0231  0.3174  0.2425  11.00000  0.05    0.12
Q9    1   0.6688  0.6022  0.0244  11.00000  0.05    0.12
Q10   1   0.8337  0.2316  0.2414  11.00000  0.05    0.11
Q11   1   0.7749 -0.0048 -0.0040  11.00000  0.05    0.11
Q12   1   0.5762  0.1138  0.1312  11.00000  0.05    0.11
Q13   1   1.0816  0.1416  0.1813  11.00000  0.05    0.11
Q14   1   0.5822  0.3013  0.1375  11.00000  0.05    0.11
Q15   1   0.9985  0.0808  0.2474  11.00000  0.05    0.10
Q16   1   1.0353  0.4112  0.3858  11.00000  0.05    0.10
Q17   1   0.5654  0.2138  0.0695  11.00000  0.05    0.10
Q18   1   0.5966  0.7107 -0.0567  11.00000  0.05    0.10
Q19   1   0.6431  0.1438  0.0786  11.00000  0.05    0.10
Q20   1   0.9026  0.4015  0.3534  11.00000  0.05    0.10
;
