# Supplementary material for: 2,5-Dioxopyrrolidin-1-yl 2-methyl­prop-2-enoate
Source: Acta Crystallogr Sect E Struct Rep Online. 2014 Mar 15;70(Pt 4):o446. doi: 10.1107/S1600536814005170 (PMC3998608; doi:10.1107/S1600536814005170)
Supplement: Supplementary file 2 [file e-70-0o446-Isup2.hkl]

#
# h,k,l, Fc-squared, Fo-squared, sigma(Fo-squared) and status flag
#
data_I
_shelx_title ' mo_Full-sphere in P2(1)/c'
_shelx_refln_list_code          4
_shelx_F_calc_maximum      142.50
_exptl_crystal_F_000       384.00
_reflns_d_resolution_high  0.8302
 
loop_
 _symmetry_equiv_pos_as_xyz
 'x, y, z'
 '-x, y+1/2, -z+1/2'
 '-x, -y, -z'
 'x, -y-1/2, z-1/2'
 
_cell_length_a     9.6137
_cell_length_b    10.9317
_cell_length_c     8.4911
_cell_angle_alpha  90.000
_cell_angle_beta  102.522
_cell_angle_gamma  90.000
 
_shelx_F_squared_multiplier     1.000
 
loop_
 _refln_index_h
 _refln_index_k
 _refln_index_l
 _refln_F_squared_calc
 _refln_F_squared_meas
 _refln_F_squared_sigma
 _refln_observed_status
   1   0   0      123.38      105.49      0.86 o
   2   0   0     4097.59     3929.56     24.04 o
   3   0   0     3926.44     3821.73     36.60 o
   4   0   0     1036.64     1104.14      9.32 o
   5   0   0      566.76      558.20      5.61 o
   6   0   0       21.44       57.90      3.76 o
   7   0   0      141.88      149.96      3.12 o
   8   0   0      286.00      305.03      4.48 o
   9   0   0        3.93       26.54      3.52 o
  10   0   0      174.72      195.84      4.16 o
  11   0   0       16.13       18.42      3.41 o
   1   1   0     6966.06     6757.93     36.37 o
   2   1   0     1295.79     1236.26      6.92 o
   3   1   0      102.17       88.75      0.97 o
   4   1   0       18.89       12.58      0.55 o
   5   1   0     1368.23     1383.91      8.27 o
   6   1   0       86.91       96.97      1.32 o
   7   1   0        9.64        8.66      0.68 o
   8   1   0       80.95       87.60      1.61 o
   9   1   0       29.79       25.91      1.23 o
  10   1   0        2.03        0.79      0.98 o
  11   1   0       30.14       23.44      1.87 o
   0   2   0      231.43      242.13      2.26 o
   1   2   0      514.96      523.63      2.61 o
   2   2   0      610.40      653.82      4.11 o
   3   2   0      598.64      608.27      3.51 o
   4   2   0      155.03      157.37      1.50 o
   5   2   0       46.30       38.55      0.84 o
   6   2   0       81.87       87.99      1.29 o
   7   2   0        0.03        0.03      0.49 o
   8   2   0       18.45       19.71      1.09 o
   9   2   0       44.42       37.81      1.74 o
  10   2   0       30.86       23.60      1.54 o
  11   2   0        6.11        4.43      1.44 o
   1   3   0      387.29      402.69      2.67 o
   2   3   0      445.01      496.00      3.96 o
   3   3   0     1097.76     1111.36      6.85 o
   4   3   0       55.53       59.06      0.93 o
   5   3   0       26.15       27.58      0.78 o
   6   3   0       20.40       23.91      1.26 o
   7   3   0      114.80      111.12      1.66 o
   8   3   0      238.32      241.34      2.63 o
   9   3   0        0.00        0.01      1.03 o
  10   3   0       83.34       81.19      4.20 o
  11   3   0       25.85       21.08      8.96 o
   0   4   0     2160.70     2201.46     17.77 o
   1   4   0      869.28      850.80      8.19 o
   2   4   0        0.91        0.02      0.36 o
   3   4   0     1465.38     1518.78     10.65 o
   4   4   0        1.06        0.80      0.71 o
   5   4   0       28.87       33.27      0.85 o
   6   4   0       15.20       16.03      0.72 o
   7   4   0      381.82      386.36      3.41 o
   8   4   0       87.77       88.47      1.71 o
   9   4   0       67.24       66.79      2.22 o
  10   4   0       23.11       21.27      1.93 o
   1   5   0      148.27      148.34      2.61 o
   2   5   0     3135.62     3305.78     22.58 o
   3   5   0      712.38      746.14      7.18 o
   4   5   0      306.10      325.46      3.41 o
   5   5   0       11.42       14.37      0.73 o
   6   5   0      130.86      131.92      1.72 o
   7   5   0        0.24        0.19      0.58 o
   8   5   0      241.09      255.58      3.12 o
   9   5   0        1.68        1.54      2.11 o
  10   5   0       43.67       39.97      3.35 o
   0   6   0      191.95      215.75      3.89 o
   1   6   0      301.98      326.51      3.64 o
   2   6   0      201.36      205.01      2.78 o
   3   6   0      794.27      806.98      6.97 o
   4   6   0        2.40        4.51      0.78 o
   5   6   0      184.67      192.55      2.91 o
   6   6   0       93.61       99.80      1.64 o
   7   6   0      557.02      554.16      5.68 o
   8   6   0        0.37       -1.08      1.15 o
   9   6   0        9.21        5.15      1.65 o
  10   6   0       32.47       22.71      3.45 o
   1   7   0       64.06       71.69      1.87 o
   2   7   0      144.21      159.04      2.62 o
   3   7   0       32.54       29.53      1.39 o
   4   7   0       66.32       59.30      1.69 o
   5   7   0       48.05       50.03      1.76 o
   6   7   0       31.26       35.35      1.73 o
   7   7   0        4.71        4.38      1.17 o
   8   7   0      189.74      202.90      4.23 o
   9   7   0        0.04       -1.51      1.51 o
   0   8   0      121.99      111.46      3.82 o
   1   8   0        0.00       -0.29      0.84 o
   2   8   0        0.61        1.89      0.73 o
   3   8   0        9.35        9.49      1.02 o
   4   8   0        2.57        3.45      0.92 o
   5   8   0      116.97      122.87      2.29 o
   6   8   0      195.93      185.31      3.22 o
   7   8   0       36.79       37.37      2.08 o
   8   8   0        0.43       -1.23      1.23 o
   1   9   0      365.22      361.93      4.94 o
   2   9   0      202.47      207.35      3.32 o
   3   9   0        0.05        2.41      0.97 o
   4   9   0       19.15       16.49      1.32 o
   5   9   0       24.01       19.17      1.31 o
   6   9   0       45.69       39.96      2.68 o
   7   9   0       36.54       25.80      2.81 o
   8   9   0       10.93        5.46      1.99 o
   0  10   0      866.17      875.95     13.78 o
   1  10   0      141.16      143.52      3.51 o
   2  10   0      710.89      711.77      8.81 o
   3  10   0        9.79        6.85      1.40 o
   4  10   0        0.77        0.63      1.17 o
   5  10   0      104.43      112.73      3.61 o
   6  10   0        2.14       -1.40      1.65 o
   7  10   0       12.88       11.24      3.17 o
   1  11   0      143.96      153.68      3.83 o
   2  11   0       40.63       43.35      3.39 o
   3  11   0       94.51       92.82      3.17 o
   4  11   0       89.58       98.53      4.77 o
   5  11   0       27.48       27.21      3.08 o
   6  11   0        0.18       -2.13      2.54 o
   0  12   0      187.06      206.45      8.42 o
   1  12   0       22.65       20.73      2.11 o
   2  12   0       19.09       22.13      3.40 o
   3  12   0        0.02        1.57      1.59 o
   4  12   0        4.15       -1.17      1.71 o
   1  13   0       10.70       12.33      3.16 o
 -11   1   1        0.42        0.53      2.12 o
 -10   1   1        9.63        8.00      1.85 o
  -9   1   1       68.87       74.26      1.86 o
  -8   1   1       25.57       24.48      1.44 o
  -7   1   1        2.60        4.18      0.73 o
  -6   1   1      260.97      276.66      2.48 o
  -5   1   1      228.07      229.67      2.17 o
  -4   1   1       29.72       22.57      0.69 o
  -3   1   1      156.26      151.71      1.56 o
  -2   1   1        0.39        0.83      0.21 o
  -1   1   1     1108.49     1039.48      8.34 o
   0   1   1      752.55      747.22      3.42 o
   1   1   1       10.02        7.08      0.23 o
   2   1   1     8121.69     8109.94     51.80 o
   3   1   1      358.07      350.94      2.57 o
   4   1   1      245.81      239.35      2.13 o
   5   1   1      164.31      179.39      1.88 o
   6   1   1       44.86       41.49      1.11 o
   7   1   1      164.07      148.80      2.02 o
   8   1   1       12.09        7.98      0.78 o
   9   1   1       14.21       12.77      0.95 o
  10   1   1        1.17        1.43      1.14 o
 -11   2   1       40.00       33.94      2.29 o
 -10   2   1        2.24        1.42      2.13 o
  -9   2   1       61.42       60.84      2.40 o
  -8   2   1       13.64       10.08      0.87 o
  -7   2   1       31.81       39.98      2.01 o
  -6   2   1      111.29      107.55      1.82 o
  -5   2   1       38.51       35.84      1.05 o
  -4   2   1       90.71       82.94      1.46 o
  -3   2   1      459.74      472.46      3.64 o
  -2   2   1      550.49      591.32      4.01 o
  -1   2   1      787.66      771.44      6.13 o
   0   2   1      333.68      305.44      1.70 o
   1   2   1      826.78      838.68      5.35 o
   2   2   1     3477.99     3554.95     21.77 o
   3   2   1     2584.55     2579.15     14.54 o
   4   2   1      549.27      551.58      3.86 o
   5   2   1      375.96      355.22      2.90 o
   6   2   1       43.21       45.69      1.14 o
   7   2   1      207.62      201.76      2.50 o
   8   2   1      162.73      168.78      2.33 o
   9   2   1        7.94        7.05      1.11 o
  10   2   1       74.51       76.48      2.69 o
 -11   3   1       14.62        8.42      3.40 o
 -10   3   1        3.71        3.49      1.92 o
  -9   3   1       21.29       20.62      2.04 o
  -8   3   1       88.52       91.08      2.31 o
  -7   3   1      236.80      244.72      2.90 o
  -6   3   1      230.22      230.07      2.80 o
  -5   3   1      217.45      186.28      2.34 o
  -4   3   1        2.46        0.92      0.37 o
  -3   3   1       35.39       36.79      0.96 o
  -2   3   1      683.01      711.13      5.48 o
  -1   3   1        0.22        0.29      0.38 o
   0   3   1      589.62      601.15      4.88 o
   1   3   1      145.55      144.94      1.31 o
   2   3   1      488.49      525.50      3.53 o
   3   3   1      426.64      443.81      3.60 o
   4   3   1       23.11       22.79      0.69 o
   5   3   1      176.63      178.31      1.81 o
   6   3   1      153.29      145.78      1.89 o
   7   3   1       11.79       12.53      0.80 o
   8   3   1        6.21        6.14      0.76 o
   9   3   1        6.13        5.66      1.20 o
  10   3   1        0.00       -0.96      0.96 o
 -10   4   1       11.76        8.58      2.44 o
  -9   4   1       48.18       58.06      2.64 o
  -8   4   1      132.04      137.45      2.71 o
  -7   4   1      122.74      134.10      2.34 o
  -6   4   1      232.49      236.14      3.09 o
  -5   4   1        2.66        2.25      0.64 o
  -4   4   1       28.94       24.11      0.97 o
  -3   4   1     1219.27     1253.12      9.12 o
  -2   4   1      623.04      627.93      5.39 o
  -1   4   1      412.26      385.19      3.70 o
   0   4   1     2552.54     2665.45     15.30 o
   1   4   1     1680.91     1639.67     11.01 o
   2   4   1       41.69       38.03      0.78 o
   3   4   1       36.97       37.71      0.82 o
   4   4   1        1.95        1.42      0.40 o
   5   4   1     1375.74     1409.72      9.01 o
   6   4   1      113.03      118.90      1.63 o
   7   4   1        9.42        8.82      0.75 o
   8   4   1       19.42       19.81      1.53 o
   9   4   1        0.00        0.73      1.17 o
  10   4   1        3.73        3.07      1.45 o
 -10   5   1       33.46       34.53      3.24 o
  -9   5   1       82.77       96.79      3.32 o
  -8   5   1       12.61       14.15      1.97 o
  -7   5   1       90.09       91.77      2.34 o
  -6   5   1      105.38      108.06      2.33 o
  -5   5   1      263.03      250.64      3.02 o
  -4   5   1       68.11       71.40      1.52 o
  -3   5   1        9.22       12.88      0.68 o
  -2   5   1       34.25       34.65      1.11 o
  -1   5   1       57.27       62.43      1.42 o
   0   5   1      711.98      697.86      5.21 o
   1   5   1       75.43       82.58      1.28 o
   2   5   1      507.18      497.85      3.63 o
   3   5   1        1.20        0.98      0.43 o
   4   5   1        7.90       10.53      0.67 o
   5   5   1       23.79       20.35      0.91 o
   6   5   1       82.13       78.37      1.42 o
   7   5   1       99.27       96.63      1.65 o
   8   5   1        0.03        0.19      0.99 o
   9   5   1       11.96       11.17      1.38 o
  10   5   1        0.11       -1.88      1.88 o
 -10   6   1        9.36        3.94      1.59 o
  -9   6   1        3.02        0.17      1.41 o
  -8   6   1      105.46      115.64      2.72 o
  -7   6   1       21.93       20.30      1.49 o
  -6   6   1        3.71        2.30      0.84 o
  -5   6   1      422.92      433.70      4.70 o
  -4   6   1      119.00      135.92      2.24 o
  -3   6   1       41.55       36.53      1.19 o
  -2   6   1      154.97      180.19      2.77 o
  -1   6   1      284.35      294.15      3.41 o
   0   6   1       21.24       29.78      0.96 o
   1   6   1      158.20      163.89      2.19 o
   2   6   1      655.42      678.55      4.82 o
   3   6   1       28.15       34.86      0.94 o
   4   6   1      125.64      129.59      1.73 o
   5   6   1        1.98        0.66      0.57 o
   6   6   1       18.16       18.98      1.06 o
   7   6   1       58.75       58.43      1.82 o
   8   6   1        0.00       -0.66      1.14 o
   9   6   1        0.09       -1.92      1.92 o
  -9   7   1        7.24        4.67      1.65 o
  -8   7   1        7.74        6.49      1.51 o
  -7   7   1        1.50        0.24      1.07 o
  -6   7   1      175.89      186.86      3.30 o
  -5   7   1       95.48      105.72      2.52 o
  -4   7   1       11.82       12.56      0.90 o
  -3   7   1       34.39       28.77      1.30 o
  -2   7   1       11.24       13.18      1.17 o
  -1   7   1       56.92       60.62      1.76 o
   0   7   1      510.39      503.05      5.23 o
   1   7   1      241.82      247.08      3.28 o
   2   7   1      336.75      338.49      4.01 o
   3   7   1       26.54       26.80      1.18 o
   4   7   1       15.20       14.81      1.07 o
   5   7   1       46.47       50.63      1.89 o
   6   7   1       17.01       15.13      1.08 o
   7   7   1        0.96       -0.22      0.95 o
   8   7   1        3.97        2.37      1.70 o
   9   7   1        5.52        1.27      2.61 o
  -9   8   1       24.29       22.68      2.02 o
  -8   8   1       15.62       11.73      1.87 o
  -7   8   1        5.84        4.05      1.57 o
  -6   8   1       50.51       38.99      1.88 o
  -5   8   1        9.17        7.71      0.98 o
  -4   8   1       31.23       32.33      1.43 o
  -3   8   1      118.83      125.75      2.58 o
  -2   8   1       44.42       42.05      2.15 o
  -1   8   1      214.22      198.32      3.16 o
   0   8   1      372.00      368.04      4.74 o
   1   8   1      324.17      316.97      4.04 o
   2   8   1       10.78       13.05      1.21 o
   3   8   1       44.79       44.16      2.03 o
   4   8   1       66.58       63.60      2.31 o
   5   8   1       12.28       10.73      1.35 o
   6   8   1       17.22       15.96      1.67 o
   7   8   1        4.09        3.09      1.26 o
   8   8   1        2.62        0.36      2.75 o
  -8   9   1        0.05       -1.54      1.54 o
  -7   9   1       11.39       11.56      1.63 o
  -6   9   1        2.07       -0.89      1.32 o
  -5   9   1      266.09      259.85      4.51 o
  -4   9   1       61.49       47.91      1.85 o
  -3   9   1        1.82        1.43      0.99 o
  -2   9   1       42.07       44.22      2.03 o
  -1   9   1       12.85       10.30      1.21 o
   0   9   1       17.27       13.82      1.44 o
   1   9   1       10.09       11.61      1.46 o
   2   9   1       41.26       42.82      2.26 o
   3   9   1      306.13      284.41      4.36 o
   4   9   1      195.28      200.16      3.54 o
   5   9   1       16.69       10.66      1.25 o
   6   9   1       29.02       24.65      2.00 o
   7   9   1        2.12        9.48      3.51 o
  -7  10   1       17.70       13.60      2.42 o
  -6  10   1       18.58       16.54      2.16 o
  -5  10   1        7.31       10.36      1.90 o
  -4  10   1        8.04        8.30      1.33 o
  -3  10   1        0.24        1.64      1.21 o
  -2  10   1      390.08      389.65      5.53 o
  -1  10   1       89.58       86.50      3.02 o
   0  10   1        3.62        3.50      1.32 o
   1  10   1      274.91      261.43      4.61 o
   2  10   1        2.73        2.21      1.20 o
   3  10   1       31.99       28.53      2.01 o
   4  10   1      101.93      108.13      3.12 o
   5  10   1       20.93       18.11      1.78 o
   6  10   1       10.06        7.39      2.08 o
   7  10   1        0.04       -2.84      2.84 o
  -6  11   1       25.15       17.30      3.06 o
  -5  11   1       33.93       34.91      2.84 o
  -4  11   1        1.18        0.78      1.50 o
  -3  11   1      307.47      329.73      5.31 o
  -2  11   1       24.86       26.09      2.54 o
  -1  11   1        0.47        0.03      1.35 o
   0  11   1        1.74        2.02      1.36 o
   1  11   1        9.72        9.88      1.61 o
   2  11   1        2.36        2.14      1.41 o
   3  11   1        2.84        1.80      1.55 o
   4  11   1       47.11       52.58      4.21 o
   5  11   1       27.84       20.05      4.02 o
  -4  12   1       10.74       11.96      2.40 o
  -3  12   1        2.69        1.25      1.74 o
  -2  12   1        0.79       -2.04      2.21 o
  -1  12   1       55.37       58.98      3.08 o
   0  12   1        9.27        7.90      3.51 o
   1  12   1        0.02       -2.17      2.48 o
   2  12   1       89.73       99.69      3.53 o
   3  12   1       18.25       25.24      2.45 o
   4  12   1        2.14        4.92      3.49 o
  -1  13   1        4.26        2.49      3.83 o
   0  13   1       29.30       32.58      3.76 o
   1  13   1       16.74       13.28      3.55 o
 -11   0   2        0.74        0.44      3.41 o
 -10   0   2       43.16       32.26      3.25 o
  -9   0   2       26.36       28.40      2.55 o
  -8   0   2      137.52      148.89      3.36 o
  -7   0   2        0.06        0.37      0.80 o
  -6   0   2      324.90      351.45      4.43 o
  -5   0   2        0.19        0.98      0.66 o
  -4   0   2      726.18      737.01      7.92 o
  -3   0   2      132.57      110.32      1.50 o
  -2   0   2     2879.91     2872.36     27.83 o
  -1   0   2    20306.41    20324.69    200.77 o
   0   0   2      147.44      166.18      1.78 o
   1   0   2      893.74      824.93      8.90 o
   2   0   2     6207.76     6225.13     71.07 o
   3   0   2     1736.96     1748.27     15.81 o
   4   0   2        0.37        1.10      0.48 o
   5   0   2       68.56       83.16      1.85 o
   6   0   2        2.51        2.45      0.69 o
   7   0   2       21.05       16.94      1.26 o
   8   0   2        1.03       -0.20      0.81 o
   9   0   2       30.29       29.36      2.17 o
  10   0   2        1.19        2.03      2.21 o
 -11   1   2        1.70        2.33      1.96 o
 -10   1   2        0.00       -0.62      1.06 o
  -9   1   2       79.85       94.09      2.58 o
  -8   1   2        6.86        8.04      0.86 o
  -7   1   2      146.66      144.69      2.00 o
  -6   1   2       69.80       81.94      1.47 o
  -5   1   2      577.30      563.81      4.45 o
  -4   1   2     1405.70     1382.45      9.33 o
  -3   1   2       30.76       26.37      0.70 o
  -2   1   2     6910.27     6955.51     41.96 o
  -1   1   2      441.04      442.75      2.85 o
   0   1   2     1388.62     1343.51      8.87 o
   1   1   2       16.96       15.83      0.49 o
   2   1   2      618.93      612.74      5.29 o
   3   1   2       85.31       95.89      1.16 o
   4   1   2     2380.85     2370.56     16.75 o
   5   1   2      201.83      169.81      1.77 o
   6   1   2       60.41       62.24      1.33 o
   7   1   2       94.37       96.13      1.80 o
   8   1   2      205.50      192.26      2.55 o
   9   1   2        5.98        5.93      1.09 o
  10   1   2        4.72        5.11      1.67 o
 -11   2   2       75.59       58.81      5.49 o
 -10   2   2        7.95        8.27      1.74 o
  -9   2   2        6.96        5.43      1.03 o
  -8   2   2       53.63       57.53      1.83 o
  -7   2   2      342.89      356.53      3.55 o
  -6   2   2       11.40       11.55      0.81 o
  -5   2   2       55.20       63.81      1.31 o
  -4   2   2       90.62       81.30      1.36 o
  -3   2   2      720.63      707.93      4.95 o
  -2   2   2      102.71       97.04      1.27 o
  -1   2   2     1337.60     1342.96      8.78 o
   0   2   2     1258.84     1280.12      8.73 o
   1   2   2     1993.01     1982.19     10.27 o
   2   2   2      530.89      555.44      4.49 o
   3   2   2        8.35        9.16      0.47 o
   4   2   2      440.52      445.52      3.39 o
   5   2   2       71.32       67.13      1.16 o
   6   2   2        3.62        2.99      0.58 o
   7   2   2        4.04        3.82      0.69 o
   8   2   2       45.72       41.39      1.48 o
   9   2   2       22.96       21.22      1.64 o
  10   2   2        4.65        3.49      1.32 o
 -11   3   2       61.56       45.62      4.28 o
 -10   3   2        2.84        2.51      1.78 o
  -9   3   2      545.55      580.91      6.26 o
  -8   3   2       25.32       20.16      1.27 o
  -7   3   2       28.01       23.93      1.18 o
  -6   3   2      261.77      260.16      3.11 o
  -5   3   2        2.19        0.64      0.56 o
  -4   3   2      398.92      401.76      3.73 o
  -3   3   2      126.58      107.43      1.72 o
  -2   3   2      586.92      576.02      5.17 o
  -1   3   2     4499.74     4631.88     31.05 o
   0   3   2        4.01        2.17      0.35 o
   1   3   2      549.75      543.98      3.99 o
   2   3   2        0.17        0.02      0.31 o
   3   3   2      105.78      100.61      1.24 o
   4   3   2     1091.58     1082.36      7.15 o
   5   3   2      376.69      376.15      3.27 o
   6   3   2        6.51        7.42      0.70 o
   7   3   2      528.97      511.36      4.60 o
   8   3   2        0.09        0.18      0.65 o
   9   3   2       11.14       10.57      1.63 o
  10   3   2        4.36        8.03      1.66 o
 -11   4   2       10.24        1.34      7.32 o
 -10   4   2       70.75       75.77      3.99 o
  -9   4   2       84.30       86.42      2.87 o
  -8   4   2      241.50      242.07      3.43 o
  -7   4   2      133.97      130.24      2.46 o
  -6   4   2        9.97        7.15      0.83 o
  -5   4   2       30.09       27.19      1.54 o
  -4   4   2      756.24      783.74      6.78 o
  -3   4   2      368.48      395.96      3.90 o
  -2   4   2       56.55       55.84      1.13 o
  -1   4   2       11.07        8.25      0.48 o
   0   4   2      511.06      468.41      3.86 o
   1   4   2       46.36       54.85      1.09 o
   2   4   2      476.82      495.72      3.63 o
   3   4   2        0.89        0.37      0.40 o
   4   4   2      158.25      160.53      1.88 o
   5   4   2       12.56       10.95      0.66 o
   6   4   2      367.14      358.60      3.23 o
   7   4   2        0.91        0.90      0.63 o
   8   4   2       56.59       59.46      1.64 o
   9   4   2       11.77       11.32      1.24 o
  10   4   2        2.71        7.27      2.47 o
 -10   5   2       13.50       12.58      2.67 o
  -9   5   2        0.35       -0.41      1.24 o
  -8   5   2      194.47      208.60      3.34 o
  -7   5   2       44.74       46.73      2.04 o
  -6   5   2      132.96      125.86      2.47 o
  -5   5   2      265.19      274.98      3.53 o
  -4   5   2      178.52      176.10      2.63 o
  -3   5   2     2965.77     3038.73     23.95 o
  -2   5   2       82.90       78.11      1.54 o
  -1   5   2      946.19      946.03      9.09 o
   0   5   2       63.93       75.03      1.27 o
   1   5   2       47.06       50.95      1.19 o
   2   5   2        0.04        0.03      0.44 o
   3   5   2        7.46       13.63      0.69 o
   4   5   2       17.53       14.43      0.81 o
   5   5   2      384.21      368.15      3.23 o
   6   5   2        7.39        7.64      0.67 o
   7   5   2      190.09      194.11      2.55 o
   8   5   2        0.04        1.08      0.81 o
   9   5   2        5.74        4.15      1.52 o
 -10   6   2       56.58       64.65      3.33 o
  -9   6   2        0.93       -0.82      2.18 o
  -8   6   2       31.98       33.01      2.30 o
  -7   6   2        8.13        5.70      1.08 o
  -6   6   2       49.68       44.80      2.03 o
  -5   6   2        0.59        0.10      0.80 o
  -4   6   2      299.14      306.27      3.72 o
  -3   6   2      215.67      223.69      3.03 o
  -2   6   2      135.26      139.23      2.11 o
  -1   6   2        0.82       -0.24      0.57 o
   0   6   2      242.95      250.25      2.60 o
   1   6   2      471.05      483.02      4.30 o
   2   6   2       96.59       86.42      1.50 o
   3   6   2        0.25        0.06      0.55 o
   4   6   2       80.23       76.16      1.48 o
   5   6   2       12.39       11.01      0.84 o
   6   6   2      616.23      614.05      4.85 o
   7   6   2        2.06        2.41      0.80 o
   8   6   2        3.88        2.46      1.21 o
   9   6   2       34.72       33.11      2.72 o
  -9   7   2       44.82       45.90      3.73 o
  -8   7   2        1.96       -0.45      1.25 o
  -7   7   2        0.11       -0.41      1.02 o
  -6   7   2        0.98        0.15      0.94 o
  -5   7   2        4.69        1.96      0.94 o
  -4   7   2       57.26       56.81      2.12 o
  -3   7   2        7.35        3.63      0.78 o
  -2   7   2       24.66       21.17      1.40 o
  -1   7   2       13.43       12.35      1.05 o
   0   7   2       89.42       89.15      1.62 o
   1   7   2      512.65      514.87      4.90 o
   2   7   2      336.52      315.67      3.24 o
   3   7   2      136.70      130.32      1.84 o
   4   7   2       77.95       77.57      1.53 o
   5   7   2      239.03      238.55      2.93 o
   6   7   2       10.35        8.76      1.03 o
   7   7   2       69.31       60.84      2.91 o
   8   7   2       20.34       21.62      2.30 o
  -9   8   2        2.97        3.54      1.97 o
  -8   8   2       23.26       23.77      2.30 o
  -7   8   2       62.53       54.64      3.27 o
  -6   8   2        4.99        4.12      1.52 o
  -5   8   2       26.78       18.02      1.49 o
  -4   8   2       41.93       33.77      2.18 o
  -3   8   2       61.48       75.51      2.03 o
  -2   8   2      181.18      182.87      3.17 o
  -1   8   2       40.93       41.32      1.83 o
   0   8   2      461.53      455.09      5.22 o
   1   8   2       13.98       15.25      1.13 o
   2   8   2      623.93      608.73      5.51 o
   3   8   2        4.72        2.73      0.75 o
   4   8   2        7.32        5.80      0.90 o
   5   8   2      284.22      269.88      3.90 o
   6   8   2       34.08       33.84      2.01 o
   7   8   2       22.40       20.14      2.32 o
   8   8   2       16.50       16.96      2.17 o
  -8   9   2        6.14        0.78      1.59 o
  -7   9   2       16.32       11.18      1.67 o
  -6   9   2        2.25        2.45      1.76 o
  -5   9   2        0.06        0.00      1.20 o
  -4   9   2      125.28      115.81      2.63 o
  -3   9   2      257.35      265.99      3.85 o
  -2   9   2      229.17      232.82      3.85 o
  -1   9   2      171.05      170.89      3.43 o
   0   9   2      840.08      831.84      9.32 o
   1   9   2      150.04      152.83      3.13 o
   2   9   2       50.37       45.57      1.85 o
   3   9   2       17.09       16.84      1.33 o
   4   9   2       48.54       43.81      2.42 o
   5   9   2       22.13       19.13      1.65 o
   6   9   2       12.69       14.05      1.65 o
   7   9   2        0.06       -2.16      2.16 o
  -7  10   2       22.58       19.98      2.75 o
  -6  10   2       18.78       20.32      3.20 o
  -5  10   2        1.82        4.40      1.60 o
  -4  10   2       12.76        7.33      1.58 o
  -3  10   2      506.55      509.11      6.10 o
  -2  10   2       18.52       17.45      1.56 o
  -1  10   2      597.99      573.42      7.03 o
   0  10   2      135.19      144.75      3.88 o
   1  10   2      232.66      219.56      4.21 o
   2  10   2        3.48        2.78      1.22 o
   3  10   2       32.72       26.16      2.23 o
   4  10   2        0.09       -1.14      1.22 o
   5  10   2       19.98       14.21      2.11 o
   6  10   2        0.61       -0.88      2.10 o
  -6  11   2        2.81       -0.24      3.31 o
  -5  11   2       13.55        7.75      2.38 o
  -4  11   2        0.30        0.53      1.58 o
  -3  11   2        4.51        2.23      1.58 o
  -2  11   2      106.83      116.90      3.27 o
  -1  11   2       12.71       14.53      1.76 o
   0  11   2       51.11       52.67      2.80 o
   1  11   2        0.00        0.66      1.55 o
   2  11   2       81.37       79.84      3.15 o
   3  11   2       33.43       31.35      2.18 o
   4  11   2      193.97      197.80      4.96 o
   5  11   2       41.23       42.39      6.22 o
  -4  12   2       10.27        4.49      2.52 o
  -3  12   2        4.53        1.82      1.81 o
  -2  12   2        2.06        1.58      1.41 o
  -1  12   2        1.23        4.12      2.08 o
   0  12   2        5.21        3.00      1.70 o
   1  12   2        0.38        1.36      1.70 o
   2  12   2       32.96       39.02      2.76 o
   3  12   2       20.00       18.60      2.31 o
 -11   1   3       50.54       44.67      4.86 o
 -10   1   3       17.95       17.74      2.13 o
  -9   1   3       48.70       42.26      2.77 o
  -8   1   3        3.62        3.62      0.77 o
  -7   1   3      109.38      109.37      1.89 o
  -6   1   3      208.73      214.26      2.52 o
  -5   1   3       37.54       33.89      1.08 o
  -4   1   3       49.74       64.43      1.26 o
  -3   1   3      197.77      213.88      2.10 o
  -2   1   3        6.47       13.72      0.49 o
  -1   1   3     3451.91     3519.84     22.17 o
   0   1   3       58.99       61.55      1.03 o
   1   1   3      559.25      563.37      4.75 o
   2   1   3      106.31      113.57      1.52 o
   3   1   3        9.57        6.89      0.61 o
   4   1   3     1487.85     1424.71      9.56 o
   5   1   3       36.49       28.60      1.01 o
   6   1   3       48.15       41.28      1.30 o
   7   1   3       92.36       83.90      1.89 o
   8   1   3       15.13       13.37      1.10 o
   9   1   3       95.10      100.79      2.50 o
  10   1   3        4.55        6.56      4.59 o
 -11   2   3       12.86        7.56      3.72 o
 -10   2   3        5.28        3.97      1.88 o
  -9   2   3       45.98       38.48      2.94 o
  -8   2   3        2.45        1.81      0.83 o
  -7   2   3       32.62       28.83      1.51 o
  -6   2   3      121.57      112.54      1.87 o
  -5   2   3       68.13       69.01      1.44 o
  -4   2   3      310.71      307.33      2.94 o
  -3   2   3      123.17      117.21      1.60 o
  -2   2   3     4173.64     4321.97     27.42 o
  -1   2   3      277.51      243.04      2.24 o
   0   2   3      144.86      147.60      1.38 o
   1   2   3      101.99       97.30      1.20 o
   2   2   3       57.89       56.44      0.96 o
   3   2   3        8.10       10.08      0.66 o
   4   2   3       39.42       33.40      1.07 o
   5   2   3       27.83       29.08      1.06 o
   6   2   3      858.99      803.87      6.56 o
   7   2   3        0.03        1.46      0.73 o
   8   2   3       29.67       25.79      1.37 o
   9   2   3      109.22      116.27      2.54 o
 -11   3   3        8.07        4.74      3.10 o
 -10   3   3       29.60       26.65      2.89 o
  -9   3   3       43.77       45.92      3.70 o
  -8   3   3       94.33      100.77      2.38 o
  -7   3   3       19.87       23.97      1.60 o
  -6   3   3        4.43        2.98      0.67 o
  -5   3   3       25.42       23.69      1.23 o
  -4   3   3     1216.61     1205.97      8.66 o
  -3   3   3       57.32       65.65      1.30 o
  -2   3   3        0.30        0.41      0.38 o
  -1   3   3     3561.35     3646.51     21.69 o
   0   3   3       69.96       75.80      1.13 o
   1   3   3      302.06      305.03      2.41 o
   2   3   3     1501.62     1572.20     12.11 o
   3   3   3      654.80      655.77      4.89 o
   4   3   3       18.08       17.74      0.89 o
   5   3   3        0.94        0.03      0.60 o
   6   3   3      567.72      583.96      5.26 o
   7   3   3       19.47       16.21      1.11 o
   8   3   3        0.26        0.97      0.86 o
   9   3   3       29.36       33.21      2.57 o
 -10   4   3        3.74        4.42      2.26 o
  -9   4   3      456.64      490.25      5.83 o
  -8   4   3      127.80      127.76      2.69 o
  -7   4   3      271.92      286.35      3.68 o
  -6   4   3      202.59      201.43      2.92 o
  -5   4   3       52.87       54.00      1.70 o
  -4   4   3       25.79       31.91      1.28 o
  -3   4   3      129.56      126.20      2.08 o
  -2   4   3       89.75       83.92      1.34 o
  -1   4   3     1154.33     1214.43      7.93 o
   0   4   3       47.43       55.54      1.10 o
   1   4   3     1585.25     1598.22     10.69 o
   2   4   3      560.68      579.66      4.26 o
   3   4   3      177.49      184.54      1.99 o
   4   4   3      356.95      369.81      3.08 o
   5   4   3       15.95       15.35      0.82 o
   6   4   3      177.32      166.52      2.38 o
   7   4   3      183.55      186.52      2.81 o
   8   4   3        9.74       11.81      1.30 o
   9   4   3        2.11        4.28      1.03 o
 -10   5   3       25.84       21.86      2.84 o
  -9   5   3       44.05       42.00      3.54 o
  -8   5   3       48.91       51.83      3.25 o
  -7   5   3      328.85      341.10      4.21 o
  -6   5   3        1.25        1.34      0.84 o
  -5   5   3        1.36        2.28      0.76 o
  -4   5   3      222.65      214.20      3.56 o
  -3   5   3      265.20      274.83      3.96 o
  -2   5   3       14.89       12.46      0.72 o
  -1   5   3       54.63       65.11      1.29 o
   0   5   3       69.85       81.01      1.48 o
   1   5   3        1.27        3.60      0.59 o
   2   5   3      130.55      133.86      1.95 o
   3   5   3      221.65      225.24      2.46 o
   4   5   3       54.20       53.40      1.26 o
   5   5   3        0.01       -0.63      0.66 o
   6   5   3        7.31        8.59      0.90 o
   7   5   3       12.02       12.12      1.09 o
   8   5   3        8.76        8.90      1.33 o
   9   5   3        4.58        1.40      1.97 o
 -10   6   3        4.83        4.63      2.40 o
  -9   6   3       68.87       77.38      3.55 o
  -8   6   3       82.09       81.58      3.36 o
  -7   6   3       56.71       53.94      2.65 o
  -6   6   3      476.25      491.54      5.19 o
  -5   6   3       97.02       95.32      2.40 o
  -4   6   3      116.29      111.58      2.62 o
  -3   6   3        3.93        7.32      0.87 o
  -2   6   3      211.38      217.59      2.92 o
  -1   6   3      182.90      185.18      2.12 o
   0   6   3        0.10        1.89      0.58 o
   1   6   3      346.67      352.49      3.78 o
   2   6   3       19.03       16.22      1.01 o
   3   6   3       57.66       67.42      1.60 o
   4   6   3        9.86        9.24      0.89 o
   5   6   3      124.41      121.65      2.03 o
   6   6   3       32.22       48.14      2.50 o
   7   6   3       35.59       38.17      2.06 o
   8   6   3        0.02        0.39      1.58 o
  -9   7   3        5.46        5.06      2.04 o
  -8   7   3        1.91       -0.56      1.16 o
  -7   7   3       19.00       15.45      1.49 o
  -6   7   3      118.95      125.54      2.90 o
  -5   7   3        0.01        0.18      0.96 o
  -4   7   3      354.34      331.33      4.66 o
  -3   7   3       56.24       59.62      1.89 o
  -2   7   3        5.67        5.34      0.88 o
  -1   7   3      122.18      132.56      1.94 o
   0   7   3      528.37      529.44      4.56 o
   1   7   3      135.52      134.24      2.28 o
   2   7   3      378.14      376.20      4.08 o
   3   7   3       15.22       17.87      1.09 o
   4   7   3      798.73      781.10      6.58 o
   5   7   3        1.62        1.67      0.86 o
   6   7   3      144.23      144.50      2.87 o
   7   7   3       26.07       28.91      3.52 o
   8   7   3       10.71       11.69      1.81 o
  -9   8   3      152.78      184.46      6.10 o
  -8   8   3        8.18        5.71      2.34 o
  -7   8   3       11.00       11.47      1.58 o
  -6   8   3       10.89        8.86      1.81 o
  -5   8   3        0.93        0.09      1.11 o
  -4   8   3        0.69        1.49      1.04 o
  -3   8   3       55.70       59.15      1.91 o
  -2   8   3       57.31       57.96      1.96 o
  -1   8   3      612.05      607.39      6.10 o
   0   8   3       57.08       52.03      1.63 o
   1   8   3      261.36      251.59      3.41 o
   2   8   3      215.92      225.31      3.10 o
   3   8   3        2.83        3.43      0.89 o
   4   8   3       17.16       21.18      2.03 o
   5   8   3       30.61       32.76      2.49 o
   6   8   3        9.06        4.50      1.70 o
   7   8   3        0.89        2.75      1.50 o
  -8   9   3        7.24        7.78      2.18 o
  -7   9   3       36.68       36.76      3.55 o
  -6   9   3       62.86       56.75      3.44 o
  -5   9   3        0.20       -0.17      1.61 o
  -4   9   3        7.03        7.85      1.48 o
  -3   9   3        5.77        4.82      1.10 o
  -2   9   3        5.20        3.47      1.11 o
  -1   9   3       39.95       42.47      2.00 o
   0   9   3        1.65        3.00      0.87 o
   1   9   3        2.46        3.50      0.90 o
   2   9   3      297.92      288.25      3.58 o
   3   9   3       44.54       43.91      1.83 o
   4   9   3       24.02       21.84      1.42 o
   5   9   3       11.92        7.31      1.88 o
   6   9   3        8.46        9.27      1.91 o
  -7  10   3       40.08       32.26      2.81 o
  -6  10   3        6.58        4.01      1.80 o
  -5  10   3        5.51        7.04      2.69 o
  -4  10   3       19.92       15.15      2.49 o
  -3  10   3       12.54        6.49      1.58 o
  -2  10   3        1.22        0.58      1.13 o
  -1  10   3        0.16       -1.07      1.08 o
   0  10   3       62.61       57.56      2.47 o
   1  10   3      177.16      174.25      3.49 o
   2  10   3        0.00       -0.04      1.06 o
   3  10   3        2.61        3.85      1.27 o
   4  10   3       31.58       32.79      1.97 o
   5  10   3        0.07       -0.06      1.96 o
  -5  11   3        8.85        8.58      2.02 o
  -4  11   3       72.40       64.06      3.18 o
  -3  11   3       69.75       72.84      3.34 o
  -2  11   3        6.43        4.17      1.48 o
  -1  11   3       36.33       33.42      2.27 o
   0  11   3       97.45      105.41      3.71 o
   1  11   3        3.00        3.00      1.67 o
   2  11   3        1.36       -0.54      1.59 o
   3  11   3        6.30        9.99      1.82 o
   4  11   3       16.40       18.99      2.47 o
  -4  12   3       20.17       11.37      3.94 o
  -3  12   3       13.19       17.30      2.82 o
  -2  12   3       70.67       61.47      3.90 o
  -1  12   3        8.03        6.42      1.66 o
   0  12   3       16.54       23.44      3.64 o
   1  12   3       34.02       40.52      2.71 o
   2  12   3        0.10       -1.69      1.69 o
 -11   0   4        0.07        0.49      2.78 o
 -10   0   4      222.72      249.08      6.11 o
  -9   0   4      115.83      111.98      4.11 o
  -8   0   4      160.29      175.39      4.18 o
  -7   0   4        7.32       14.34      1.54 o
  -6   0   4       62.67       56.01      3.02 o
  -5   0   4      447.82      434.62      5.33 o
  -4   0   4      837.33      820.87      8.60 o
  -3   0   4       23.04       20.05      1.75 o
  -2   0   4      435.69      470.96      5.83 o
  -1   0   4      108.80      108.84      1.92 o
   0   0   4      472.23      437.42      5.11 o
   1   0   4      764.60      693.79      6.52 o
   2   0   4      215.14      204.62      2.95 o
   3   0   4       39.17       39.17      1.75 o
   4   0   4       12.34       12.37      1.14 o
   5   0   4       16.53       15.08      1.24 o
   6   0   4      558.00      493.30      6.66 o
   7   0   4       16.64       11.65      1.37 o
   8   0   4        1.57        5.33      1.23 o
   9   0   4       14.43       13.37      1.84 o
 -11   1   4        5.31        5.39      2.64 o
 -10   1   4        2.13        1.38      1.46 o
  -9   1   4       60.47       66.58      2.57 o
  -8   1   4       10.24        9.32      0.92 o
  -7   1   4       86.05       87.23      1.86 o
  -6   1   4      211.66      215.70      2.67 o
  -5   1   4       34.15       35.11      1.17 o
  -4   1   4       13.84       14.10      0.78 o
  -3   1   4     1767.44     1778.24     11.07 o
  -2   1   4      650.04      657.64      5.08 o
  -1   1   4        3.71        5.52      0.54 o
   0   1   4        8.62       12.91      0.83 o
   1   1   4       14.08       12.30      0.71 o
   2   1   4      213.36      203.06      2.25 o
   3   1   4      132.24      135.55      1.90 o
   4   1   4       12.68       12.23      0.85 o
   5   1   4        0.08       -0.57      0.57 o
   6   1   4        0.58       -0.13      0.72 o
   7   1   4      288.74      259.78      3.28 o
   8   1   4       15.80       17.97      1.30 o
   9   1   4        0.11        2.43      1.08 o
 -11   2   4        0.01        0.48      2.01 o
 -10   2   4        0.78        0.15      1.42 o
  -9   2   4        7.09        6.95      1.38 o
  -8   2   4      109.40      112.96      2.21 o
  -7   2   4       10.83        8.10      0.89 o
  -6   2   4       34.92       33.22      1.29 o
  -5   2   4      178.99      186.69      2.43 o
  -4   2   4      170.06      175.74      2.23 o
  -3   2   4      108.10      100.39      1.73 o
  -2   2   4        4.93        2.73      0.52 o
  -1   2   4      385.24      391.40      3.35 o
   0   2   4       87.26       92.05      1.31 o
   1   2   4      460.67      486.50      4.09 o
   2   2   4       38.52       40.87      1.03 o
   3   2   4      330.09      312.16      3.06 o
   4   2   4      210.09      206.69      2.42 o
   5   2   4       50.78       49.73      1.41 o
   6   2   4        7.99        6.23      0.86 o
   7   2   4        2.38        3.07      0.81 o
   8   2   4        0.68        2.12      0.84 o
   9   2   4        1.84        4.99      1.10 o
 -11   3   4       10.39       10.11      3.33 o
 -10   3   4      113.89      122.39      4.49 o
  -9   3   4        0.83        0.00      1.41 o
  -8   3   4        0.05       -0.53      0.79 o
  -7   3   4       96.50       99.06      2.11 o
  -6   3   4        5.28        4.35      0.75 o
  -5   3   4       14.86       14.34      0.89 o
  -4   3   4      109.49      106.07      1.76 o
  -3   3   4      785.57      807.83      7.00 o
  -2   3   4      290.25      305.85      2.98 o
  -1   3   4        3.86        3.95      0.54 o
   0   3   4        0.75        0.17      0.44 o
   1   3   4      429.83      417.19      3.32 o
   2   3   4       22.73       26.60      0.97 o
   3   3   4        4.37        1.73      0.64 o
   4   3   4       10.82       12.66      0.92 o
   5   3   4       10.86        9.29      0.91 o
   6   3   4      346.25      328.58      3.78 o
   7   3   4        1.51        2.46      0.83 o
   8   3   4       41.95       40.42      1.98 o
   9   3   4       58.80       64.85      3.15 o
 -10   4   4        0.27       -0.05      1.89 o
  -9   4   4        0.04       -0.91      1.30 o
  -8   4   4       75.42       75.52      2.38 o
  -7   4   4       63.48       67.31      2.08 o
  -6   4   4       15.42       14.37      1.01 o
  -5   4   4      449.36      437.44      4.28 o
  -4   4   4      210.02      202.65      2.68 o
  -3   4   4        0.67        1.10      0.61 o
  -2   4   4      196.91      194.49      2.20 o
  -1   4   4        2.25        1.89      0.52 o
   0   4   4      139.03      135.72      1.80 o
   1   4   4      304.43      303.60      2.73 o
   2   4   4        4.80        4.70      0.71 o
   3   4   4       73.35       68.84      1.41 o
   4   4   4       14.91       16.75      0.99 o
   5   4   4      138.08      127.87      2.13 o
   6   4   4        0.01        0.73      0.78 o
   7   4   4        8.17       11.51      1.15 o
   8   4   4       43.49       50.78      2.83 o
 -10   5   4        5.56        4.87      2.77 o
  -9   5   4      183.41      204.45      4.37 o
  -8   5   4       83.20       97.88      2.65 o
  -7   5   4      379.47      392.36      4.68 o
  -6   5   4      137.91      144.24      2.73 o
  -5   5   4       88.40       91.39      2.23 o
  -4   5   4      430.50      432.28      4.89 o
  -3   5   4       46.03       42.21      1.66 o
  -2   5   4       78.98       77.41      1.58 o
  -1   5   4        0.49        0.64      0.59 o
   0   5   4       21.82       27.30      1.26 o
   1   5   4       46.94       41.81      1.33 o
   2   5   4        7.14        4.75      0.70 o
   3   5   4       14.25       17.71      0.92 o
   4   5   4      432.61      415.66      3.68 o
   5   5   4        5.42        4.98      0.87 o
   6   5   4        0.13       -0.12      0.83 o
   7   5   4        8.19        9.33      1.22 o
   8   5   4       55.54       54.54      3.88 o
 -10   6   4       27.21        5.21      7.14 o
  -9   6   4        3.61        1.79      2.08 o
  -8   6   4        0.33       -1.05      1.05 o
  -7   6   4       97.94       90.19      2.97 o
  -6   6   4      148.83      150.99      2.90 o
  -5   6   4      132.89      124.54      2.73 o
  -4   6   4       66.94       64.38      2.81 o
  -3   6   4        1.31        0.30      0.75 o
  -2   6   4      193.08      188.14      2.34 o
  -1   6   4      417.38      419.14      3.97 o
   0   6   4        8.16        7.10      0.84 o
   1   6   4       53.49       55.14      1.50 o
   2   6   4       19.83       20.00      1.06 o
   3   6   4       32.38       35.78      1.64 o
   4   6   4      158.84      159.60      2.22 o
   5   6   4      211.76      193.01      2.83 o
   6   6   4      188.36      180.17      2.99 o
   7   6   4        7.04        6.62      1.18 o
   8   6   4        2.14        1.85      1.74 o
  -9   7   4        3.84        2.23      2.00 o
  -8   7   4        0.00       -0.65      1.26 o
  -7   7   4       24.59       22.63      1.71 o
  -6   7   4        1.75        1.20      1.16 o
  -5   7   4        3.88        6.12      1.15 o
  -4   7   4      143.37      137.96      3.28 o
  -3   7   4       19.86       20.94      1.43 o
  -2   7   4      224.04      225.39      2.99 o
  -1   7   4      152.08      157.45      2.33 o
   0   7   4      828.63      814.21      6.88 o
   1   7   4      369.48      359.78      4.05 o
   2   7   4        1.17        0.60      0.77 o
   3   7   4       37.33       39.72      1.42 o
   4   7   4      582.31      564.80      5.35 o
   5   7   4       16.62       20.07      1.36 o
   6   7   4        3.96        2.89      1.28 o
   7   7   4       28.24       34.75      2.18 o
  -8   8   4        2.59        2.84      1.93 o
  -7   8   4       19.42       18.22      2.21 o
  -6   8   4       13.72       12.51      1.68 o
  -5   8   4        3.92        2.15      1.24 o
  -4   8   4       39.06       28.72      2.30 o
  -3   8   4       23.13       25.25      1.65 o
  -2   8   4       76.00       79.81      2.04 o
  -1   8   4      521.02      491.77      4.65 o
   0   8   4       13.62       14.25      0.97 o
   1   8   4      156.57      157.07      2.62 o
   2   8   4       28.02       28.46      1.35 o
   3   8   4      149.75      147.09      2.49 o
   4   8   4      179.75      177.78      2.82 o
   5   8   4       59.86       60.73      2.97 o
   6   8   4        4.25        5.11      1.38 o
  -7   9   4      103.58      133.15      4.10 o
  -6   9   4        2.12       -0.41      1.42 o
  -5   9   4        7.74        5.66      1.51 o
  -4   9   4       15.09       12.22      1.82 o
  -3   9   4       79.64       80.65      3.38 o
  -2   9   4       24.32       28.54      1.86 o
  -1   9   4       54.20       51.50      2.05 o
   0   9   4       86.27       82.20      2.56 o
   1   9   4       17.35       16.99      1.19 o
   2   9   4        8.23       10.70      1.16 o
   3   9   4      227.10      225.89      3.60 o
   4   9   4       15.83       15.86      1.64 o
   5   9   4       51.98       51.74      2.34 o
  -6  10   4       20.72       25.25      2.33 o
  -5  10   4        4.28        3.63      1.65 o
  -4  10   4       25.03       19.50      2.03 o
  -3  10   4        0.94       -0.29      1.36 o
  -2  10   4       89.12       86.84      2.83 o
  -1  10   4       18.17       19.09      1.95 o
   0  10   4        3.57        2.01      1.12 o
   1  10   4        5.57        5.57      1.41 o
   2  10   4       85.81       83.34      2.91 o
   3  10   4       16.91       17.43      1.45 o
   4  10   4        5.91        5.93      1.50 o
  -5  11   4       33.48       28.69      3.02 o
  -4  11   4        0.04       -1.78      1.78 o
  -3  11   4       80.39       91.09      3.83 o
  -2  11   4        3.86       -1.30      1.63 o
  -1  11   4        3.25        0.57      1.31 o
   0  11   4        4.49        6.26      1.72 o
   1  11   4        3.91        1.43      1.45 o
   2  11   4        8.81        7.76      1.84 o
   3  11   4        8.08        4.96      1.76 o
  -2  12   4        0.14       -1.97      1.97 o
  -1  12   4       39.96       44.94      5.17 o
   0  12   4       42.97       48.08      4.41 o
 -11   1   5       55.45       40.65      3.87 o
 -10   1   5      115.48      123.35      3.35 o
  -9   1   5       76.60       74.53      2.16 o
  -8   1   5       72.55       70.63      2.24 o
  -7   1   5      110.23      104.35      2.50 o
  -6   1   5       38.95       44.88      1.56 o
  -5   1   5        1.49        2.05      0.70 o
  -4   1   5        4.23        3.23      0.60 o
  -3   1   5      552.81      543.26      4.43 o
  -2   1   5      205.00      205.70      2.38 o
  -1   1   5       63.84       59.11      1.46 o
   0   1   5       24.52       23.45      1.08 o
   1   1   5      123.49      117.05      1.74 o
   2   1   5      418.35      406.98      3.63 o
   3   1   5       75.14       72.59      1.67 o
   4   1   5        0.16        0.90      0.73 o
   5   1   5       11.43       10.22      0.91 o
   6   1   5        2.53        2.77      0.84 o
   7   1   5        2.83        5.23      0.87 o
   8   1   5        5.40        8.29      1.04 o
 -10   2   5      141.41      165.06      4.15 o
  -9   2   5       22.11       18.89      1.43 o
  -8   2   5       29.16       26.00      1.57 o
  -7   2   5       67.19       58.65      1.83 o
  -6   2   5      221.24      208.26      2.84 o
  -5   2   5      345.93      314.59      3.55 o
  -4   2   5        0.40        1.42      0.64 o
  -3   2   5     1258.35     1297.24      9.33 o
  -2   2   5      222.67      232.27      2.63 o
  -1   2   5       26.11       29.69      1.14 o
   0   2   5      437.69      434.83      3.67 o
   1   2   5      176.22      175.67      2.28 o
   2   2   5        2.53        2.14      0.63 o
   3   2   5      496.62      472.85      4.47 o
   4   2   5       84.48       73.77      1.67 o
   5   2   5       76.10       68.67      1.64 o
   6   2   5       14.06       16.75      1.15 o
   7   2   5       40.84       41.38      1.98 o
   8   2   5       95.95      100.16      2.29 o
 -10   3   5        0.12       -1.90      1.90 o
  -9   3   5       23.82       18.84      1.96 o
  -8   3   5        4.02        4.46      0.95 o
  -7   3   5       56.57       59.77      2.01 o
  -6   3   5       33.48       30.73      1.44 o
  -5   3   5      559.19      545.77      5.14 o
  -4   3   5      517.75      542.76      5.42 o
  -3   3   5        0.61        0.55      0.58 o
  -2   3   5     1294.77     1273.08      8.97 o
  -1   3   5       90.65       87.87      1.60 o
   0   3   5        3.59        2.73      0.61 o
   1   3   5      852.48      876.26      6.51 o
   2   3   5      317.40      316.97      2.95 o
   3   3   5      181.62      177.30      2.37 o
   4   3   5      103.01       96.15      1.88 o
   5   3   5      522.52      511.17      4.84 o
   6   3   5       74.85       71.92      1.92 o
   7   3   5        4.69        3.73      1.03 o
   8   3   5       30.01       32.02      2.42 o
 -10   4   5       13.84       11.83      3.06 o
  -9   4   5       41.28       40.80      2.78 o
  -8   4   5        4.85        4.03      1.06 o
  -7   4   5      373.86      389.49      4.37 o
  -6   4   5       59.22       61.59      1.97 o
  -5   4   5      403.85      397.38      4.30 o
  -4   4   5        1.21        0.71      0.75 o
  -3   4   5      278.41      265.75      3.28 o
  -2   4   5      113.79       98.50      1.77 o
  -1   4   5      303.70      305.66      3.08 o
   0   4   5       24.60       31.44      1.19 o
   1   4   5        6.34        5.74      0.68 o
   2   4   5        7.52        4.95      0.75 o
   3   4   5       52.86       44.86      1.34 o
   4   4   5      157.82      148.69      2.38 o
   5   4   5       10.92        9.78      0.98 o
   6   4   5       83.94       89.28      2.13 o
   7   4   5        2.47        4.31      0.96 o
   8   4   5       88.38       85.48      7.21 o
 -10   5   5       46.37       37.07      2.93 o
  -9   5   5        0.15       -1.15      1.99 o
  -8   5   5        3.94        2.32      1.16 o
  -7   5   5       22.39       20.61      1.52 o
  -6   5   5        0.00        0.18      0.99 o
  -5   5   5      115.01      116.17      2.67 o
  -4   5   5       76.92       73.29      2.70 o
  -3   5   5      127.36      127.75      2.18 o
  -2   5   5        5.02        3.09      0.72 o
  -1   5   5        5.81        3.43      0.71 o
   0   5   5       66.87       77.71      1.65 o
   1   5   5       12.72       12.05      0.85 o
   2   5   5        0.90        1.96      0.67 o
   3   5   5        5.45        7.82      0.82 o
   4   5   5       43.54       44.73      1.52 o
   5   5   5       73.82       75.50      1.87 o
   6   5   5       17.12       20.89      1.31 o
   7   5   5       26.07       27.88      1.63 o
  -9   6   5       24.70       20.54      1.95 o
  -8   6   5        1.74        0.38      1.25 o
  -7   6   5      172.75      170.58      3.72 o
  -6   6   5       74.76       75.33      2.90 o
  -5   6   5      180.79      183.51      3.74 o
  -4   6   5       22.64       22.93      1.55 o
  -3   6   5      171.87      180.24      2.71 o
  -2   6   5       72.49       79.42      1.79 o
  -1   6   5       63.00       73.21      1.76 o
   0   6   5        0.44        0.83      0.71 o
   1   6   5       61.59       62.14      1.66 o
   2   6   5      192.67      188.36      2.59 o
   3   6   5       44.67       47.32      1.47 o
   4   6   5      118.38      121.22      2.40 o
   5   6   5        2.54        4.03      0.99 o
   6   6   5      143.98      150.53      2.88 o
   7   6   5        0.76        5.04      1.58 o
  -9   7   5        1.27        2.42      2.56 o
  -8   7   5       62.80       54.74      5.64 o
  -7   7   5       12.80       11.81      1.60 o
  -6   7   5       52.39       42.23      3.55 o
  -5   7   5      573.82      576.19      6.86 o
  -4   7   5      479.15      474.93      5.97 o
  -3   7   5      106.88      108.31      2.26 o
  -2   7   5      635.32      602.70      5.22 o
  -1   7   5       59.93       63.21      1.68 o
   0   7   5        3.62        2.12      0.83 o
   1   7   5       37.14       36.54      1.50 o
   2   7   5        8.84       10.45      1.02 o
   3   7   5      480.25      472.94      4.87 o
   4   7   5       17.51       26.68      1.68 o
   5   7   5      305.19      302.51      4.01 o
   6   7   5      201.44      213.23      3.62 o
  -8   8   5       12.89       17.60      2.14 o
  -7   8   5       13.11        9.50      1.89 o
  -6   8   5       14.48       13.35      2.27 o
  -5   8   5       43.88       40.99      2.47 o
  -4   8   5       41.14       43.66      2.24 o
  -3   8   5       17.92       15.72      1.51 o
  -2   8   5        3.45        1.39      0.97 o
  -1   8   5       47.84       55.37      2.12 o
   0   8   5       24.56       29.60      1.65 o
   1   8   5        0.05        0.29      0.86 o
   2   8   5        2.11        2.34      0.92 o
   3   8   5        7.33        9.91      1.23 o
   4   8   5       35.13       44.29      2.03 o
   5   8   5        0.02        2.05      1.78 o
  -7   9   5       21.73       29.35      2.65 o
  -6   9   5        6.49        7.41      1.75 o
  -5   9   5       24.88       26.04      2.69 o
  -4   9   5        4.06        6.88      1.67 o
  -3   9   5       56.67       52.28      3.62 o
  -2   9   5       12.58       11.13      1.34 o
  -1   9   5       47.44       48.22      2.45 o
   0   9   5       17.30       13.72      1.31 o
   1   9   5       54.97       63.17      1.92 o
   2   9   5        0.02       -0.31      0.93 o
   3   9   5        2.49        2.34      1.10 o
   4   9   5        4.30        4.63      1.54 o
  -6  10   5        0.05       -0.63      2.14 o
  -5  10   5      101.94      114.58      4.34 o
  -4  10   5        1.26        2.22      1.52 o
  -3  10   5        0.35       -1.63      1.63 o
  -2  10   5       42.45       34.84      4.23 o
  -1  10   5        0.01       -0.42      1.20 o
   0  10   5        0.10       -1.29      1.29 o
   1  10   5        0.00       -0.44      1.60 o
   2  10   5       27.61       29.54      2.24 o
   3  10   5        4.17        2.88      1.26 o
  -4  11   5       68.84       80.63      8.85 o
  -3  11   5       22.61       20.77      2.98 o
  -2  11   5        1.22       -1.55      1.55 o
  -1  11   5       43.47       43.25      3.46 o
   0  11   5        3.18        2.69      1.51 o
   1  11   5       23.07       23.51      2.34 o
 -10   0   6       78.10       82.09      6.88 o
  -9   0   6       17.22       17.52      2.50 o
  -8   0   6      105.34      105.65      3.69 o
  -7   0   6       97.62       98.57      3.32 o
  -6   0   6       47.56       54.36      2.62 o
  -5   0   6      117.79      111.09      3.61 o
  -4   0   6       20.00       17.81      1.55 o
  -3   0   6       31.93       26.67      9.18 o
  -2   0   6      221.84      214.58      3.52 o
  -1   0   6        1.17        1.06      0.63 o
   0   0   6      190.36      171.39      3.24 o
   1   0   6        3.57        3.59      1.05 o
   2   0   6        1.70        2.92      0.95 o
   3   0   6      124.67      121.83      2.94 o
   4   0   6      231.44      220.51      4.30 o
   5   0   6      630.73      562.70      7.20 o
   6   0   6       32.70       59.63      3.90 o
   7   0   6        5.13        5.58      1.28 o
 -10   1   6       77.50       85.60      4.69 o
  -9   1   6        0.57       -0.76      0.97 o
  -8   1   6        6.73        3.97      0.99 o
  -7   1   6       13.61        9.91      0.94 o
  -6   1   6      107.86      108.95      2.14 o
  -5   1   6      144.15      135.30      2.14 o
  -4   1   6       72.50       74.37      2.28 o
  -3   1   6       71.12       69.55      1.69 o
  -2   1   6      192.24      172.66      2.57 o
  -1   1   6       75.46       77.00      1.53 o
   0   1   6       11.94       11.82      0.97 o
   1   1   6       36.36       30.70      1.26 o
   2   1   6        6.12        7.39      0.76 o
   3   1   6       78.20       73.86      1.83 o
   4   1   6       72.16       70.30      1.77 o
   5   1   6      182.33      173.20      2.56 o
   6   1   6       39.18       41.07      1.72 o
   7   1   6        0.40        3.39      0.93 o
 -10   2   6        0.07       -1.00      2.16 o
  -9   2   6       35.56       32.51      2.82 o
  -8   2   6       73.10       68.41      2.67 o
  -7   2   6        0.04        0.33      0.93 o
  -6   2   6        9.27        9.23      1.04 o
  -5   2   6      224.97      208.58      3.34 o
  -4   2   6      205.98      216.51      2.82 o
  -3   2   6       95.85      100.20      1.95 o
  -2   2   6      362.72      363.74      3.93 o
  -1   2   6       59.39       63.98      1.64 o
   0   2   6      407.88      399.95      3.76 o
   1   2   6        1.90        1.74      0.66 o
   2   2   6       12.24       11.21      0.87 o
   3   2   6        9.91       13.21      1.08 o
   4   2   6       19.35       24.32      1.26 o
   5   2   6       17.08       21.38      1.26 o
   6   2   6       46.28       47.73      1.85 o
   7   2   6       19.11       22.96      1.50 o
 -10   3   6       34.08       24.41      3.12 o
  -9   3   6       67.18       74.99      3.69 o
  -8   3   6        6.57        6.57      1.15 o
  -7   3   6       61.85       53.99      2.32 o
  -6   3   6        0.03       10.97      3.82 o
  -5   3   6      351.62      341.34      4.59 o
  -4   3   6      342.33      320.99      4.06 o
  -3   3   6      882.66      859.20      6.82 o
  -2   3   6        2.40        1.20      0.64 o
  -1   3   6        0.13        0.26      0.62 o
   0   3   6       22.16       32.04      1.33 o
   1   3   6       21.77       25.22      1.15 o
   2   3   6       26.90       25.80      1.12 o
   3   3   6        3.06        3.31      0.87 o
   4   3   6       23.73       22.95      1.26 o
   5   3   6       22.97       24.84      1.74 o
   6   3   6       12.31       18.55      1.29 o
   7   3   6        2.34        4.41      1.00 o
  -9   4   6       35.73       34.31      2.53 o
  -8   4   6      191.01      205.33      3.77 o
  -7   4   6        2.25        3.21      1.03 o
  -6   4   6       20.30       16.81      1.35 o
  -5   4   6       83.14       85.68      3.02 o
  -4   4   6      153.65      155.97      3.01 o
  -3   4   6        7.57        7.37      0.85 o
  -2   4   6      129.20      136.55      2.20 o
  -1   4   6       10.89       11.10      0.91 o
   0   4   6      121.74      119.21      2.11 o
   1   4   6        1.46        1.05      0.64 o
   2   4   6       26.86       25.30      1.13 o
   3   4   6       63.94       66.43      1.69 o
   4   4   6       15.73       17.05      1.17 o
   5   4   6        0.02        1.62      0.87 o
   6   4   6        4.75        5.62      0.99 o
  -9   5   6       33.42       27.70      2.90 o
  -8   5   6       10.53       11.09      1.68 o
  -7   5   6        1.26        1.14      1.08 o
  -6   5   6        0.06       -0.62      0.97 o
  -5   5   6       44.39       40.78      2.99 o
  -4   5   6        3.03        1.79      0.94 o
  -3   5   6      138.47      133.06      2.25 o
  -2   5   6       42.14       44.26      1.53 o
  -1   5   6        0.43        0.02      0.72 o
   0   5   6      110.47      106.47      2.01 o
   1   5   6       11.02       11.15      0.99 o
   2   5   6       66.37       67.47      1.87 o
   3   5   6       97.46       96.29      1.92 o
   4   5   6        1.31        3.88      0.87 o
   5   5   6        7.44       11.06      1.17 o
   6   5   6       19.87       21.07      1.93 o
  -9   6   6        0.43        1.08      2.97 o
  -8   6   6        6.75        3.91      1.46 o
  -7   6   6        5.86        8.22      1.45 o
  -6   6   6        7.84        6.04      1.31 o
  -5   6   6        1.80        0.33      1.07 o
  -4   6   6        9.71        8.41      1.20 o
  -3   6   6      491.49      491.94      4.53 o
  -2   6   6        5.31        5.60      0.88 o
  -1   6   6        4.91        5.31      0.90 o
   0   6   6      126.51      128.03      2.32 o
   1   6   6        0.01       -0.27      0.81 o
   2   6   6      125.79      132.56      2.55 o
   3   6   6        0.10        4.80      1.74 o
   4   6   6       93.14       90.89      2.49 o
   5   6   6       41.97       47.38      2.42 o
   6   6   6       12.64       19.20      1.73 o
  -8   7   6        0.18        0.67      1.41 o
  -7   7   6        0.18        0.11      1.51 o
  -6   7   6        0.95        0.10      1.73 o
  -5   7   6       34.83       35.45      2.21 o
  -4   7   6        4.27        4.48      1.22 o
  -3   7   6      261.66      266.08      4.44 o
  -2   7   6      122.31      133.45      2.41 o
  -1   7   6      317.40      310.07      3.58 o
   0   7   6        0.18       -0.19      0.95 o
   1   7   6        1.38        0.54      1.03 o
   2   7   6       32.94       36.26      2.25 o
   3   7   6      199.63      195.68      3.75 o
   4   7   6       10.93       15.66      1.58 o
   5   7   6        1.34        4.92      1.64 o
  -7   8   6       40.01       38.13      3.02 o
  -6   8   6       18.39       20.55      2.39 o
  -5   8   6        0.33       -0.99      1.19 o
  -4   8   6        0.20       -0.37      1.19 o
  -3   8   6        0.01       -1.14      1.14 o
  -2   8   6      435.31      410.70      5.09 o
  -1   8   6      149.03      147.99      3.10 o
   0   8   6      101.92      101.06      2.30 o
   1   8   6        4.95        5.28      1.23 o
   2   8   6      105.80      104.03      2.52 o
   3   8   6        1.69        4.80      1.33 o
   4   8   6       17.62       23.05      1.67 o
  -6   9   6        6.73       10.89      2.05 o
  -5   9   6       22.23       21.32      2.78 o
  -4   9   6       14.97       15.37      2.39 o
  -3   9   6        5.62       17.73      2.51 o
  -2   9   6       63.49       62.55      4.13 o
  -1   9   6        0.87       -0.35      1.12 o
   0   9   6      128.54      135.35      3.14 o
   1   9   6       20.84       20.59      2.24 o
   2   9   6        0.10        1.93      1.33 o
   3   9   6       30.71       42.63      4.26 o
  -4  10   6        2.09       -0.71      1.70 o
  -3  10   6        6.39        4.27      1.73 o
  -2  10   6        1.52        0.25      2.05 o
  -1  10   6       39.89       37.09      2.39 o
   0  10   6       31.00       31.90      2.89 o
   1  10   6       26.74       24.04      2.11 o
  -9   1   7        0.51        2.81      1.30 o
  -8   1   7      172.74      178.69      3.71 o
  -7   1   7        2.59        4.63      1.22 o
  -6   1   7      234.05      222.37      3.89 o
  -5   1   7        5.72        5.60      0.89 o
  -4   1   7        8.92        8.76      0.94 o
  -3   1   7       22.88       21.24      1.09 o
  -2   1   7        1.20        1.02      0.57 o
  -1   1   7      120.20      111.31      1.99 o
   0   1   7       41.63       45.97      1.59 o
   1   1   7      101.04       98.64      1.97 o
   2   1   7        0.75        1.32      0.69 o
   3   1   7       16.13       17.18      1.22 o
   4   1   7        0.08        2.39      0.89 o
   5   1   7        0.00        1.87      0.95 o
   6   1   7        3.07        7.29      1.13 o
  -9   2   7        3.07        3.53      1.54 o
  -8   2   7        3.29        4.92      1.38 o
  -7   2   7      323.72      332.39      5.33 o
  -6   2   7      110.00      110.06      2.84 o
  -5   2   7      164.83      156.92      3.06 o
  -4   2   7       49.96       50.67      2.09 o
  -3   2   7      205.57      194.18      3.10 o
  -2   2   7        6.99        6.83      0.92 o
  -1   2   7        6.09        5.11      0.77 o
   0   2   7      142.42      132.01      2.41 o
   1   2   7       34.67       37.79      1.38 o
   2   2   7       55.13       55.42      1.52 o
   3   2   7       75.17       76.90      1.99 o
   4   2   7        6.73        6.93      1.04 o
   5   2   7       27.43       35.59      1.78 o
   6   2   7       17.05       17.52      1.38 o
  -9   3   7        0.11        0.75      2.03 o
  -8   3   7       10.24       10.49      1.59 o
  -7   3   7        5.11        3.27      1.16 o
  -6   3   7       32.87       32.64      2.38 o
  -5   3   7      208.61      227.60      3.64 o
  -4   3   7        2.01        2.17      0.76 o
  -3   3   7       59.15       57.65      1.69 o
  -2   3   7       27.62       33.02      1.44 o
  -1   3   7        0.08       -0.28      0.70 o
   0   3   7       25.86       28.19      1.47 o
   1   3   7       40.01       48.85      1.63 o
   2   3   7      103.53      102.18      2.05 o
   3   3   7       48.46       50.10      1.87 o
   4   3   7       76.23       78.35      2.29 o
   5   3   7       46.29       53.83      2.76 o
   6   3   7        0.70        3.89      1.18 o
  -9   4   7       28.92       29.36      3.29 o
  -8   4   7        0.88        1.37      1.78 o
  -7   4   7        5.32        5.20      1.22 o
  -6   4   7      130.35      132.43      3.07 o
  -5   4   7       74.75       69.96      3.35 o
  -4   4   7      255.01      239.45      3.84 o
  -3   4   7       33.37       33.54      1.63 o
  -2   4   7       51.24       54.11      1.66 o
  -1   4   7        9.15        9.93      0.98 o
   0   4   7      140.30      145.54      2.44 o
   1   4   7       59.39       62.20      1.81 o
   2   4   7        0.09        2.13      0.83 o
   3   4   7      220.37      212.24      3.22 o
   4   4   7        0.53        3.33      1.09 o
   5   4   7        5.92       10.24      1.23 o
  -8   5   7       18.31       15.89      1.64 o
  -7   5   7        4.00        2.96      1.20 o
  -6   5   7      114.75      125.04      3.11 o
  -5   5   7       34.66       31.25      1.69 o
  -4   5   7       15.64       13.75      1.47 o
  -3   5   7        0.12       -0.23      0.78 o
  -2   5   7      103.04      103.45      2.16 o
  -1   5   7      100.10      104.76      2.13 o
   0   5   7        6.61        6.92      1.34 o
   1   5   7        7.49        7.40      1.10 o
   2   5   7        5.94        9.23      1.15 o
   3   5   7       10.20       10.38      1.35 o
   4   5   7        0.16        3.76      1.08 o
   5   5   7        0.33        5.27      1.29 o
  -8   6   7       23.25       17.61      2.22 o
  -7   6   7       18.16       16.46      2.52 o
  -6   6   7       23.14       19.40      1.64 o
  -5   6   7        0.54       -0.71      1.28 o
  -4   6   7       89.55       94.78      2.55 o
  -3   6   7       15.86       17.24      1.46 o
  -2   6   7       43.74       43.47      1.59 o
  -1   6   7       36.98       38.45      2.08 o
   0   6   7       45.03       50.48      2.19 o
   1   6   7       61.20       68.68      2.18 o
   2   6   7       30.56       36.94      1.77 o
   3   6   7       18.95       23.17      2.11 o
   4   6   7       23.86       34.99      1.92 o
  -7   7   7        8.64        7.58      1.60 o
  -6   7   7        3.21        1.79      1.69 o
  -5   7   7       38.66       36.05      3.36 o
  -4   7   7        4.39        2.06      1.23 o
  -3   7   7      303.32      288.48      4.81 o
  -2   7   7        0.07        0.54      1.02 o
  -1   7   7       70.97       71.82      3.04 o
   0   7   7       41.70       36.23      3.04 o
   1   7   7        1.25        2.15      1.38 o
   2   7   7       74.81       83.72      2.85 o
   3   7   7        8.95       12.96      1.49 o
  -6   8   7        5.47        2.28      1.71 o
  -5   8   7        0.88        1.52      1.70 o
  -4   8   7       40.21       41.78      3.04 o
  -3   8   7       25.87       21.20      2.47 o
  -2   8   7       23.10       21.43      3.16 o
  -1   8   7       24.60       25.30      2.57 o
   0   8   7      117.89      126.19      2.89 o
   1   8   7        0.09        2.57      1.72 o
   2   8   7       63.25       74.67      4.05 o
  -4   9   7       15.33       13.31      3.28 o
  -3   9   7        5.39        5.57      2.81 o
  -2   9   7       42.24       36.98      3.18 o
  -1   9   7        3.14        2.12      2.22 o
   0   9   7       21.09       22.90      2.41 o
   1   9   7        0.00       -1.73      1.73 o
  -8   0   8        5.01       12.49      1.77 o
  -7   0   8        1.38        1.64      1.59 o
  -6   0   8        0.90        1.33      1.23 o
  -5   0   8        8.34       10.30      1.21 o
  -4   0   8      266.57      270.22      4.86 o
  -3   0   8       92.89       89.04      2.80 o
  -2   0   8      102.17       97.59      2.77 o
  -1   0   8      191.71      190.06      4.24 o
   0   0   8      238.57      234.84      4.58 o
   1   0   8      260.76      255.73      4.67 o
   2   0   8      121.17      121.85      4.66 o
   3   0   8      189.18      186.94      4.23 o
   4   0   8      209.74      209.49      4.46 o
   5   0   8       21.53       16.88      4.04 o
  -8   1   8       21.18       21.71      1.94 o
  -7   1   8       66.38       68.68      3.12 o
  -6   1   8       11.88        8.50      1.23 o
  -5   1   8       36.52       41.19      2.38 o
  -4   1   8      103.70      107.93      2.19 o
  -3   1   8      296.47      282.96      3.39 o
  -2   1   8       21.96       23.90      1.13 o
  -1   1   8      226.80      219.40      3.15 o
   0   1   8        0.08        1.65      0.88 o
   1   1   8        0.83        2.25      0.84 o
   2   1   8       33.24       40.24      1.86 o
   3   1   8       98.74      102.91      2.46 o
   4   1   8       20.23       24.78      1.52 o
  -8   2   8        4.35        6.28      1.55 o
  -7   2   8       12.49        8.80      1.70 o
  -6   2   8      215.59      208.22      4.04 o
  -5   2   8       12.69       12.50      1.52 o
  -4   2   8       12.85        9.75      1.36 o
  -3   2   8       56.19       58.75      1.81 o
  -2   2   8        0.39        0.25      0.72 o
  -1   2   8      149.32      148.54      2.63 o
   0   2   8       18.58       18.33      1.26 o
   1   2   8       75.02       74.41      1.93 o
   2   2   8        2.33        4.68      1.15 o
   3   2   8       12.75       21.40      1.52 o
   4   2   8       75.50       93.00      2.52 o
  -8   3   8        0.07       -0.42      1.75 o
  -7   3   8       23.13       26.56      1.95 o
  -6   3   8       22.40       22.41      2.03 o
  -5   3   8      241.05      224.14      3.80 o
  -4   3   8      489.75      474.37      5.94 o
  -3   3   8      200.96      187.46      3.18 o
  -2   3   8       34.32       35.05      1.88 o
  -1   3   8      132.09      120.33      2.57 o
   0   3   8       23.39       27.22      1.59 o
   1   3   8        6.22        8.46      1.17 o
   2   3   8      158.03      158.91      3.01 o
   3   3   8       67.41       71.37      2.58 o
   4   3   8        5.09        9.00      1.21 o
  -8   4   8       17.71       19.47      3.65 o
  -7   4   8        1.91        4.25      1.35 o
  -6   4   8       25.13       23.69      1.89 o
  -5   4   8      212.45      211.80      3.90 o
  -4   4   8       15.71       14.54      1.51 o
  -3   4   8      124.81      115.78      2.48 o
  -2   4   8        0.16       -0.95      0.95 o
  -1   4   8        4.26        6.38      1.21 o
   0   4   8       85.83       87.85      2.26 o
   1   4   8      116.51      122.08      2.44 o
   2   4   8        1.42        4.07      1.19 o
   3   4   8        7.83       13.69      1.35 o
   4   4   8        0.34        4.80      1.59 o
  -7   5   8       34.73       34.79      2.86 o
  -6   5   8       77.85       84.61      3.37 o
  -5   5   8        0.00       -0.31      1.15 o
  -4   5   8      155.56      151.75      3.12 o
  -3   5   8       45.72       42.06      2.20 o
  -2   5   8       23.76       23.66      1.92 o
  -1   5   8        0.39        1.73      1.22 o
   0   5   8        0.13        2.48      1.61 o
   1   5   8       37.87       44.89      2.22 o
   2   5   8        0.09        2.28      1.12 o
   3   5   8        8.55       12.27      1.65 o
  -6   6   8       71.85       74.56      3.07 o
  -5   6   8      140.02      140.48      3.47 o
  -4   6   8        1.13        1.44      1.17 o
  -3   6   8       59.53       64.83      2.50 o
  -2   6   8        1.85        1.41      1.14 o
  -1   6   8       84.26       84.32      2.42 o
   0   6   8        2.68        4.03      1.25 o
   1   6   8        8.55       10.62      1.70 o
   2   6   8        0.17        2.73      1.39 o
  -5   7   8       23.98       28.50      2.71 o
  -4   7   8       56.83       52.67      4.31 o
  -3   7   8       12.18       12.86      2.79 o
  -2   7   8       24.02       17.36      2.88 o
  -1   7   8        4.02        6.00      2.14 o
   0   7   8       11.64        9.27      2.33 o
   1   7   8        2.77        4.33      2.30 o
  -3   8   8       36.47       27.87      3.52 o
  -2   8   8       29.86       26.37      3.84 o
  -1   8   8      103.89      116.96      6.16 o
  -7   1   9       15.21       10.29      1.58 o
  -6   1   9        1.30        3.99      1.28 o
  -5   1   9        0.15        1.40      1.33 o
  -4   1   9        4.66        4.70      0.89 o
  -3   1   9        2.71        3.34      1.16 o
  -2   1   9        2.38        1.46      1.67 o
  -1   1   9       46.65       55.04      1.98 o
   0   1   9       27.90       30.60      1.88 o
   1   1   9       49.36       57.69      2.31 o
   2   1   9      116.33      123.97      2.93 o
   3   1   9       14.13       18.31      2.08 o
  -7   2   9        5.55        7.43      1.43 o
  -6   2   9        3.55        6.18      1.76 o
  -5   2   9        7.65        7.80      1.77 o
  -4   2   9        8.84        8.24      1.20 o
  -3   2   9       16.38       18.89      1.63 o
  -2   2   9       45.31       51.49      2.58 o
  -1   2   9      125.29      126.79      2.68 o
   0   2   9       31.43       32.90      1.82 o
   1   2   9       22.42       28.36      1.82 o
   2   2   9        4.45        7.46      1.36 o
  -6   3   9        7.24        5.07      2.17 o
  -5   3   9        5.85        4.51      1.56 o
  -4   3   9       16.18       16.08      1.95 o
  -3   3   9        0.03       10.26      2.63 o
  -2   3   9        0.28        2.68      1.07 o
  -1   3   9       18.51       22.92      1.58 o
   0   3   9        0.42        1.61      0.97 o
   1   3   9       20.53       24.71      1.67 o
   2   3   9        5.47        7.91      1.62 o
  -6   4   9        5.32        4.38      1.70 o
  -5   4   9        1.26       -0.41      1.98 o
  -4   4   9       36.18       31.64      2.79 o
  -3   4   9       34.54       30.71      2.28 o
  -2   4   9       46.84       46.74      2.71 o
  -1   4   9       12.04       12.87      1.35 o
   0   4   9        6.72        8.53      1.82 o
   1   4   9       42.29       47.08      2.13 o
  -5   5   9        5.82        4.03      1.87 o
  -4   5   9      104.35      113.26      3.97 o
  -3   5   9       38.09       40.51      2.78 o
  -2   5   9       22.28       28.51      2.81 o
  -1   5   9        0.70        1.94      1.56 o
   0   5   9        4.98        4.86      1.48 o
   1   5   9       40.64       53.85      8.74 o
  -3   6   9        0.14       -0.06      2.05 o
  -2   6   9       19.71       21.75      2.93 o
  -1   6   9       43.21       47.51      3.23 o
  -4   0  10        1.27        4.20      2.63 o
  -3   0  10      117.09      129.47      5.24 o
  -2   0  10        0.83        4.69      2.86 o
  -1   0  10      162.72      160.57      4.53 o
  -4   1  10       35.10       30.93      2.82 o
  -3   1  10        5.93        8.78      2.41 o
  -2   1  10       73.80       77.70      2.52 o
  -1   1  10        0.89        1.93      1.17 o
  -4   2  10        2.47        6.56      5.87 o
  -3   2  10        0.51        4.02      2.18 o
  -2   2  10        6.99        7.62      1.36 o
  -1   2  10       13.17       12.52      3.39 o
 
